# Supplementary material for: Data Mining and Machine Learning Models for Predicting Drug Likeness and Their Disease or Organ Category
Source: Front Chem. 2018 May 9;6:162. doi: 10.3389/fchem.2018.00162 (PMC5954128; doi:10.3389/fchem.2018.00162)
Supplement: Supplementary file 1 [file Table_1.CSV]

	DGbind; logP; exact mass; Number of Carbons (NoC); Wiener index; molecular surface area (MSA); polar surface area (PSA); apolar surface area (apolarSA); hydrogen bond donor count; hydrogen bond acceptor count; rotatable bond count; atom count; hydrogen count; number of heavy atoms (NHA); molecular polarizability; aliphatic ring count; aromatic ring count; aromatic atom count; Balaban index; Harar…
ID	Y1	Y2	Y3	Y4	Y5	Y6	Y7	Y8	Y9	Y10	Y11	Y12	Y13	Y14	Y15	Y16	Y17	Y18	Y19	Y20	Y21	Y22	Y23	Y24	Y25	Y26	Y27	Y28	Y29	Y30	Y31	Y32	Y33	Y34	Y35	Y36	DC1	DC2	DC3	DC4	DC5	DC6	DC7	DC8	DC9	DC10	DC11	DC12	DC13
DR001.mol2	-9.86	1	-6.82	645.248014	25	7413	738.94	309.14	429.8	14	19	9	87	43	44	57.39	4	0	0	1.35	207.69	90	43344	330	38.76	4	11511	86	-0.224121132	-0.015283007	-0.031899236	-0.013345238	-0.022943997	-0.001330275	-65153160.07	-0.394453193	1	0	0	0	0	0	0	0	0	0	0	0	0
DR002.mol2	-11.25	1	-0.44	221.988131	4	257	229.89	125.64	104.25	2	8	2	19	6	13	18.54	0	1	5	2.18	33.71	19	677	60	8.48	1	294	14	-0.865066697	-0.050659767	-0.089508652	-0.04891847	-0.107874025	-0.043758238	-30.97368984	-2.811466764	0	0	0	0	0	0	0	0	0	0	0	0	1
DR003.mol2	-7.53	1	-2.73	267.096754	10	657	303.12	113.52	189.6	4	8	2	32	13	19	24.67	3	0	0	1.65	63.95	34	1939	116	14.6	3	955	32	-0.396515599	-0.028206245	-0.066365366	-0.024854171	-0.039735213	-0.011466966	-4045.888201	-0.753379638	0	0	1	0	0	0	0	0	0	0	0	0	0
DR005.mol2	-6.08	1	-0.8	136.038511	5	105	154.04	74.69	79.35	2	4	0	14	4	10	13.01	2	0	0	1.66	24.25	15	198	44	6.63	2	185	12	-0.607836702	-0.044681223	-0.08138127	-0.039459666	-0.076601979	-0.05788921	-38.35190314	-1.215673404	0	0	0	0	0	0	0	0	1	0	0	0	0
DR006.mol2	-5.9	1	2.44	308.082874	17	926	362.76	43.07	319.69	0	4	1	35	13	22	33.59	1	3	17	1.59	81.47	38	2770	126	16.02	4	1613	40	-0.26835094	-0.019162768	-0.137072688	-0.016274453	-0.018467017	-0.006375508	-0.021435114	-0.347277687	0	0	0	0	0	0	0	0	0	1	0	0	0
DR007.mol2	-13.58	1	2.84	249.172879	15	711	368.66	29.46	339.2	2	3	8	41	23	18	29.51	0	1	6	2.22	51.82	41	2544	142	17.93	1	873	21	-0.754700212	-0.05451879	-0.461120293	-0.036848597	-0.04004895	-0.019106334	-0.019635727	-0.905640255	0	0	1	0	0	0	0	0	0	0	0	0	0
DR008.mol2	-6.82	1	2.31	151.1361	10	124	213.77	26	187.77	1	1	0	28	17	11	18.5	3	0	0	1.79	30	30	226	126	11.94	3	352	15	-0.620048539	-0.045128424	-0.262328228	-0.031905945	-0.036323875	-0.055004306	-0.033405531	-0.682053393	0	0	0	0	0	0	0	0	0	1	0	0	0
DR009.mol2	-7.64	1	0.43	229.047886	6	368	222.4	47.89	174.51	4	9	1	23	8	15	19.82	1	0	0	2.36	42.23	23	1001	66	10.56	1	518	21	-0.50945387	-0.033363364	-0.159570016	-0.034360648	-0.043790087	-0.020765783	-2.839200905	-1.273634675	0	0	1	0	0	0	0	0	0	0	0	0	0
DR010.mol2	-6.76	1	0.05	131.094629	6	114	199.65	37.3	162.35	2	3	5	22	13	9	14.14	0	0	0	2.75	16.84	21	297	74	9.42	0	114	6	-0.751563321	-0.05159685	-0.181342356	-0.033879639	-0.041663504	-0.059333946	-6.028483634	-1.127344981	0	1	0	0	0	0	0	0	0	0	0	0	0
DR011.mol2	-8.73	1	7.91	645.023681	25	2897	626.9	53.03	573.87	0	3	11	60	29	31	57.09	0	3	15	1.54	122.5	62	13598	220	26.26	3	3952	50	-0.281531399	-0.01353047	-0.164576153	-0.013921636	-0.015208102	-0.00301259	-1.07371E-07	-0.349098935	0	0	1	0	0	0	0	0	0	0	0	0	0
DR012.mol2	-13.33	1	4.93	277.18305	20	882	398.42	13.59	384.83	0	1	3	44	23	21	35.25	1	2	12	1.48	72.71	46	2780	162	19.43	3	1385	35	-0.634605282	-0.048079098	-0.980626264	-0.0334489	-0.034630125	-0.01510965	-0.000156575	-0.666335546	0	0	0	0	0	0	0	0	0	1	0	0	0
DR013.mol2	-9.39	1	1.7	408.1452	20	1836	506.6	61.83	444.77	2	8	10	53	25	28	42.12	1	1	6	2.21	110.94	54	6378	186	23.24	2	2608	47	-0.335475593	-0.023014644	-0.151921666	-0.01854188	-0.021119492	-0.005116186	-0.187421306	-0.46966583	0	0	1	0	0	0	0	0	0	0	0	0	0
DR014.mol2	-10.55	1	3.99	355.14514	20	1580	465.17	46.71	418.46	2	5	6	47	22	25	41.11	1	2	12	1.37	90.31	49	6284	166	21.03	3	2562	39	-0.421808394	-0.029692677	-0.225759149	-0.022669583	-0.025200043	-0.006674183	-0.001079084	-0.527260493	0	0	0	0	0	0	0	0	0	0	1	0	0
DR015.mol2	-8.7	1	1.76	135.104799	9	126	211.9	26	185.9	1	1	2	23	13	10	17.37	0	1	6	2.13	22.08	23	287	78	10.12	1	189	9	-0.869856892	-0.064383863	-0.334560343	-0.041050349	-0.046791656	-0.069036261	-0.151163803	-0.966507657	0	0	0	0	0	0	0	0	0	1	0	0	0
DR016.mol2	-11.87	1	2.12	505.224657	25	3813	659.78	111.87	547.91	3	9	11	70	35	35	53.55	1	2	12	1.63	145.86	72	17351	258	30.68	3	4538	50	-0.339037829	-0.023487223	-0.106072441	-0.017985274	-0.021657433	-0.00311207	-0.090015273	-0.474652961	0	0	0	0	0	0	1	0	0	0	0	0	0
DR017.mol2	-6.95	1	0.86	293.164046	17	1015	413.11	78.29	334.82	0	4	6	41	19	22	32.49	1	1	6	1.9	76.55	42	3289	146	18.13	2	1395	33	-0.316033161	-0.023716174	-0.088807377	-0.016830214	-0.020765574	-0.00684998	-0.959743845	-0.40898409	0	0	0	0	0	0	0	1	0	0	0	0	0
DR019.mol2	-6.82	1	3.91	534.150188	23	4275	600.47	93.59	506.88	2	12	8	58	21	37	43.44	2	2	12	1.49	163.69	61	19663	216	25.64	4	6189	59	-0.184338755	-0.012768944	-0.072876738	-0.011358659	-0.013455914	-0.001595447	-0.000839109	-0.296544954	1	0	0	0	0	0	0	0	0	0	0	0	0
DR020.mol2	-10.11	1	0.7	508.246789	23	3704	644.02	122.84	521.18	5	11	8	71	36	35	52.45	2	1	6	1.7	149.1	73	16457	268	30.91	3	5056	57	-0.288759401	-0.01988518	-0.082274333	-0.015692958	-0.019391725	-0.002728558	-2.016527631	-0.43941648	0	1	0	0	0	0	0	0	0	0	0	0	0
DR021.mol2	-7.67	1	3.41	447.148033	23	3204	557.51	53.48	504.03	1	7	7	57	27	30	47.2	2	2	12	0.96	111.13	60	18350	218	25.06	4	4951	46	-0.255533066	-0.017144193	-0.143343156	-0.013750412	-0.015209396	-0.002392632	-0.002982417	-0.333303999	0	0	0	0	0	0	0	0	0	1	0	0	0
DR022.mol2	-12.28	1	4.46	458.24819	28	4090	610.86	40.64	570.22	1	5	8	65	31	34	52.59	2	3	18	1.01	136.94	69	22647	244	28.93	5	6085	51	-0.36108709	-0.026791074	-0.302090578	-0.020097831	-0.021530218	-0.003001702	-0.000425687	-0.438462896	0	0	0	0	0	0	0	0	0	0	0	1	0
DR023.mol2	-10.67	1	0.46	266.163043	14	890	379.84	46.53	333.31	3	5	8	41	22	19	29.19	0	1	6	1.98	55.1	41	3650	142	17.93	1	1142	21	-0.561718264	-0.040098155	-0.229371309	-0.028097744	-0.032020182	-0.011991738	-3.70060001	-0.762331929	0	0	1	0	0	0	0	0	0	0	0	0	0
DR024.mol2	-9.85	1	6.27	366.102272	22	1705	424.46	54.37	370.09	1	4	2	45	19	26	39.68	2	2	12	1.18	99.26	48	6917	170	20.21	4	3141	47	-0.378898957	-0.0269088	-0.181191335	-0.02320919	-0.026618857	-0.005777931	-5.2905E-06	-0.447789677	0	0	0	0	0	0	0	0	0	0	1	0	0
DR026.mol2	-5.53	1	1.71	188.104859	9	344	267.95	74.6	193.35	2	4	8	29	16	13	19.01	0	0	0	2.92	29.18	28	1216	100	12.46	0	344	10	-0.425035737	-0.029374385	-0.07406789	-0.020621252	-0.028577526	-0.016062397	-0.107737973	-0.613940509	0	0	0	1	0	0	0	0	0	0	0	0	0
DR027.mol2	-8.08	1	3.94	381.16079	22	1795	492.39	48.48	443.91	0	4	3	51	24	27	42.62	2	2	12	1.45	105.02	54	6803	194	22.57	4	3090	47	-0.299134409	-0.021189559	-0.166597134	-0.01640291	-0.018194294	-0.004499515	-0.000927321	-0.367119502	0	0	0	0	0	0	0	0	0	0	0	1	0
DR028.mol2	-8.76	1	1.33	213.055656	10	318	261.77	37.3	224.47	2	4	4	26	12	14	21.91	0	1	6	2.36	37.17	26	867	86	11.6	1	438	17	-0.625561483	-0.041105976	-0.234795195	-0.03345632	-0.039015729	-0.027540443	-0.409635924	-0.875786077	0	0	0	0	0	0	0	0	1	0	0	0	0
DR029.mol2	-12.31	1	4.28	307.193614	21	1161	424.04	22.82	401.22	0	2	4	48	25	23	37.23	2	2	12	1.36	82.79	51	3953	188	21.17	4	1805	35	-0.535102107	-0.040063816	-0.539322895	-0.029024027	-0.030674813	-0.010600645	-0.000645899	-0.586064212	0	0	0	0	0	0	0	0	0	1	0	0	0
DR031.mol2	-9.67	1	2.53	430.06104	18	2378	475.24	103.61	371.63	2	10	7	43	14	29	36.54	0	2	12	1.96	112.07	44	10485	148	19.23	2	3158	47	-0.333321194	-0.022476611	-0.09329519	-0.020339859	-0.026010587	-0.004064893	-0.028527317	-0.537017478	0	0	0	0	0	0	0	1	0	0	0	0	0
DR032.mol2	-11.35	1	3.56	551.183854	27	4854	698.27	142	556.27	2	10	10	68	29	39	56.82	2	2	12	1.46	176.15	71	22463	238	30.46	4	7212	64	-0.290966033	-0.020587822	-0.079913206	-0.016251128	-0.020399582	-0.002337799	-0.003125409	-0.42028427	0	0	1	0	0	0	0	0	0	0	0	0	0
DR033.mol2	-13.49	1	-1.77	383.064333	12	1142	457.98	136.1	321.88	2	9	7	44	21	23	37.25	1	1	5	2.16	82.56	45	3870	166	18.93	2	1578	38	-0.586332042	-0.035204627	-0.099086238	-0.029445908	-0.041896474	-0.011808789	-794.0931764	-1.12380308	0	0	0	0	0	0	0	0	0	0	0	0	1
DR034.mol2	-6.17	1	3.57	288.220164	18	958	435.34	30.66	404.68	1	3	5	49	28	21	34.4	1	1	6	1.82	69.41	50	3290	186	21.04	2	1354	31	-0.293794742	-0.021406169	-0.201229276	-0.014172117	-0.015245848	-0.006440177	-0.001660593	-0.342760533	0	0	0	0	0	0	0	0	0	1	0	0	0
DR035.mol2	-6.58	1	3.83	467.303559	29	2624	641.76	72.51	569.25	2	5	5	75	41	34	52.31	6	1	6	1.42	168.69	81	8888	326	32.49	7	5957	86	-0.193539019	-0.014081482	-0.090750609	-0.010253563	-0.011559643	-0.002507746	-0.000973302	-0.226907816	0	0	0	0	0	0	0	0	0	1	0	0	0
DR036.mol2	-9.23	1	3.6	239.107692	13	454	337.12	17.07	320.05	1	3	4	34	18	16	26.96	0	1	6	2.46	46.01	34	1327	120	14.74	1	589	20	-0.57714941	-0.038620215	-0.540971914	-0.027391999	-0.028852962	-0.020340067	-0.002319574	-0.710337736	0	0	0	0	0	0	0	0	0	1	0	0	0
DR037.mol2	-10	1	1.17	385.247775	21	2514	520.61	90.34	430.27	0	7	6	59	31	28	42.01	4	0	0	1.08	102.74	62	13028	238	25.5	4	3770	42	-0.357001466	-0.025947044	-0.110649115	-0.019200632	-0.02323202	-0.00397615	-0.675815317	-0.476001954	0	0	0	0	0	0	0	0	0	1	0	0	0
DR039.mol2	-6.3	1	-2.04	194.080376	8	258	251.58	61.82	189.76	0	3	0	24	10	14	18.45	2	0	0	2.23	41.35	25	565	86	10.58	2	423	25	-0.450134657	-0.032470491	-0.101939262	-0.02504923	-0.033209766	-0.024425912	-690.9879712	-0.78773565	0	0	0	0	0	0	0	0	0	1	0	0	0
DR040.mol2	-13.53	1	2.78	440.159689	24	3326	538.79	118.81	419.98	2	7	7	53	20	33	49.45	1	4	23	1.17	138.05	57	15608	186	24.34	5	5035	54	-0.410092612	-0.030745787	-0.113905026	-0.025117497	-0.032223097	-0.004068868	-0.022459283	-0.563877341	0	0	1	0	0	0	0	0	0	0	0	0	0
DR041.mol2	-12.69	1	0.64	217.077264	9	297	276.49	106.76	169.73	2	5	3	29	15	14	21.85	1	0	0	2.57	38.19	29	748	106	12.57	1	320	19	-0.90625701	-0.058447384	-0.118842246	-0.04588809	-0.074751653	-0.042719186	-2.906560816	-1.409733126	0	0	1	0	0	0	0	0	0	0	0	0	0
DR044.mol2	-12.12	1	3.42	459.242101	26	3124	623.17	99.88	523.29	3	7	11	67	34	33	50.16	1	1	6	2.18	136.63	68	13340	238	29.41	2	4176	52	-0.367319096	-0.026394641	-0.121360935	-0.019451402	-0.023164078	-0.003880131	-0.004608477	-0.466212699	0	0	1	0	0	0	0	0	0	0	0	0	0
DR045.mol2	-6.82	1	2.86	299.08254	16	828	326.5	48.19	278.31	1	5	1	35	14	21	31.65	1	2	12	1.58	74.53	37	2425	120	15.97	3	1383	37	-0.32478733	-0.022804855	-0.141534217	-0.020889844	-0.024506967	-0.00823736	-0.009414958	-0.426283371	0	0	0	0	0	0	0	0	0	1	0	0	0
DR047.mol2	-12.76	1	3.24	274.123676	16	718	376.49	26.48	350.01	0	3	5	38	19	19	31.74	1	1	6	1.72	59.85	39	2256	134	16.79	2	1042	25	-0.671754195	-0.046560479	-0.481998856	-0.033900847	-0.036465614	-0.017776225	-0.00734453	-0.797708106	0	0	0	0	0	0	0	0	0	0	0	1	0
DR046.mol2	-6.17	1	2.8	270.113506	13	700	366.12	39.89	326.23	1	5	7	37	19	18	28.92	0	1	6	2.25	52.57	37	2488	128	16.09	1	877	24	-0.342760533	-0.0228411	-0.154667576	-0.01685155	-0.018912085	-0.008813842	-0.009778299	-0.474591507	0	0	0	0	0	0	0	0	0	1	0	0	0
DR048.mol2	-12.08	1	3.88	318.095747	17	896	404.24	52.48	351.76	0	4	4	40	19	21	36.07	1	2	12	1.47	72.37	42	2875	146	17.76	3	1636	33	-0.575125087	-0.037968527	-0.230137706	-0.029877367	-0.03433485	-0.013479494	-0.001592141	-0.710448637	0	0	0	0	0	0	0	0	0	1	0	0	0
DR049.mol2	-7.48	1	1.61	168.993056	7	143	176.79	26.3	150.49	1	4	0	15	4	11	15.58	1	1	6	1.97	27.8	16	302	50	6.95	2	241	13	-0.679757485	-0.044246388	-0.284309214	-0.042294996	-0.049686573	-0.052289037	-0.183546743	-1.068190333	0	0	0	0	0	0	0	0	1	0	0	0	0
DR050.mol2	-5.9	1	-0.5	252.115715	10	664	332.92	90.13	242.79	3	6	6	33	16	17	26.14	1	0	0	1.85	46.16	33	2534	110	14.49	1	693	18	-0.347277687	-0.02341671	-0.065502282	-0.017733151	-0.024316161	-0.008891146	-18.66920403	-0.590372068	1	0	0	0	0	0	0	0	0	0	0	0	0
DR052.mol2	-10.71	1	3.61	465.183062	23	3560	589.85	58.35	531.5	2	9	9	61	29	32	47.38	1	2	12	1.31	122.85	63	19542	222	26.81	3	5082	49	-0.334797501	-0.023030761	-0.183607884	-0.018163126	-0.02015714	-0.003009416	-0.002629857	-0.465805219	1	0	0	0	0	0	0	0	0	0	0	0	0
DR053.mol2	-12.45	1	3.54	324.163792	20	1298	440.51	46.61	393.9	0	4	6	45	21	24	35.71	1	2	12	1.59	87.89	47	4554	166	19.92	3	1925	39	-0.518641286	-0.038398461	-0.267054084	-0.028256773	-0.031600383	-0.009589669	-0.003589867	-0.622369543	0	0	0	0	0	0	0	0	0	1	0	0	0
DR054.mol2	-5.47	1	1.66	747.476891	38	9201	1058.99	193.26	865.73	4	14	8	121	69	52	77.92	3	0	0	2.13	283.13	123	43636	472	51.63	3	15073	104	-0.105278306	-0.007323935	-0.028326979	-0.005169522	-0.006323533	-0.000594987	-0.119768396	-0.14406505	0	0	0	0	0	0	1	0	0	0	0	0	0
DR055.mol2	-5.57	1	3.32	242.070972	12	468	324.13	35.53	288.6	0	4	5	31	15	16	24.91	0	1	6	2.39	45.52	31	1426	106	13.53	1	612	21	-0.348374641	-0.023026281	-0.156881347	-0.017196786	-0.019313909	-0.011910244	-0.002667881	-0.464499521	0	0	1	0	0	0	0	0	0	0	0	0	0
DR056.mol2	-12.34	1	7.25	405.185942	26	2488	553.27	22.82	530.45	0	3	9	57	28	29	48.25	0	3	18	1.37	109.28	59	11485	200	25.37	3	3550	43	-0.425495834	-0.030453621	-0.54072652	-0.022302636	-0.023262097	-0.004959558	-6.93894E-07	-0.474591507	0	0	0	0	1	0	0	0	0	0	0	0	0
DR057.mol2	-11.69	1	3.61	314.154976	19	995	430.36	27.18	403.18	0	3	4	45	23	22	36.58	1	2	12	1.73	78.04	47	3194	168	19.77	3	1562	37	-0.531297038	-0.03720627	-0.430041753	-0.027159901	-0.02899086	-0.011747271	-0.002869195	-0.615186044	0	0	0	0	0	0	0	0	0	1	0	0	0
DR058.mol2	-12.37	1	2.67	315.041069	15	959	349.06	75.25	273.81	1	7	2	32	10	22	30.55	1	2	12	1.79	79.29	34	2952	110	14.65	3	1578	39	-0.562420054	-0.03927501	-0.164428454	-0.035447319	-0.04518915	-0.012902233	-0.026453521	-0.824882747	0	0	0	0	0	0	0	0	0	1	0	0	0
DR059.mol2	-11.96	1	1.88	229.017353	9	301	253.28	12.36	240.92	2	5	1	23	9	14	22.27	1	1	6	1.86	38.72	24	778	80	10.34	2	437	17	-0.854471724	-0.052234488	-0.967848231	-0.047230749	-0.049653844	-0.039742871	-0.157697835	-1.329178238	0	0	0	0	0	0	0	0	0	0	0	0	1
DR061.mol2	-9.8	1	2.12	326.129824	18	1082	407.04	39.54	367.5	1	5	0	42	19	23	36.11	2	2	12	1.48	85.69	45	3453	158	18.79	4	1973	41	-0.426258855	-0.030061506	-0.24795027	-0.024085971	-0.026677425	-0.009060955	-0.074370594	-0.544664092	0	0	0	0	0	0	0	0	0	1	0	0	0
DR063.mol2	-9.44	1	4.68	287.1674	21	928	379.27	13.59	365.68	0	1	0	43	21	22	36.45	2	2	12	1.59	81.17	46	2773	162	19.22	4	1679	40	-0.429124356	-0.032875375	-0.694682548	-0.02489186	-0.025816932	-0.010173207	-0.000197245	-0.449558849	0	0	0	0	0	0	0	0	0	0	0	1	0
DR064.mol2	-7.26	1	0.14	527.179146	27	4100	619.58	159.82	459.76	5	11	4	67	29	38	52.29	3	2	12	1.48	182.48	71	17274	254	29.92	5	8110	81	-0.190930393	-0.013762598	-0.04539704	-0.011710118	-0.015780744	-0.001769599	-5.256040009	-0.268716849	0	0	0	0	0	0	0	1	0	0	0	0	0
DR065.mol2	-7.94	1	1.08	258.303499	16	883	480.88	12	480.88	0	2	11	56	38	18	33.18	0	0	0	3.13	47.55	55	4022	216	23.25	0	883	15	-0.441357413	-0.030756198	-0.661666667	-0.016520615	-0.016520615	-0.008997093	-0.660789191	-0.49652709	0	0	0	0	0	0	0	0	0	0	0	0	0
DR066.mol2	-12.97	1	2.75	266.178299	18	759	385.47	13.59	371.88	1	2	4	42	22	20	32.87	1	2	12	1.57	68.05	44	2282	156	18.56	3	1230	34	-0.648539902	-0.048729735	-0.954436942	-0.033649306	-0.034878988	-0.017089325	-0.023065703	-0.720599891	0	0	0	0	0	0	0	0	0	1	0	0	0
DR067.mol2	-7.44	1	4.01	310.229666	22	1004	420.5	20.23	400.27	1	1	2	53	30	23	37.41	4	0	0	1.62	89.65	56	3020	222	22.96	4	1999	50	-0.323585818	-0.023990207	-0.367892922	-0.017699105	-0.018593634	-0.007412823	-0.000727306	-0.338294264	0	0	0	0	1	0	0	0	0	0	0	0	0
DR069.mol2	-8.35	1	3.04	257.177964	17	602	363.78	22.82	340.96	0	2	1	42	23	19	30.48	3	1	6	1.51	67.37	45	1642	176	18.19	4	1240	38	-0.439327563	-0.032456994	-0.365785438	-0.022945802	-0.024481534	-0.01386582	-0.007612758	-0.491013159	0	0	0	0	0	0	0	0	0	0	0	1	0
DR070.mol2	-11.3	1	2.92	284.071641	16	726	337.84	32.67	305.17	0	4	1	33	13	20	30.67	1	2	12	1.63	69.49	35	2077	116	14.95	3	1237	36	-0.565012803	-0.039779599	-0.345890911	-0.033448544	-0.037029381	-0.015565091	-0.013585896	-0.706266004	0	0	0	0	0	0	0	0	0	1	0	0	0
DR072.mol2	-6.17	1	4.22	343.225977	20	1654	503.41	52.78	450.63	1	5	10	54	29	25	40.92	1	1	6	1.72	86.97	55	6833	196	23.44	2	2348	36	-0.246787584	-0.01797559	-0.11689446	-0.012255795	-0.013691254	-0.003730163	-0.000371761	-0.308484479	0	0	0	0	0	0	0	0	0	0	0	0	0
DR074.mol2	-11.87	1	3.66	469.026597	19	2402	510.26	136.36	373.9	2	10	3	47	17	30	44.99	2	2	11	1.33	123.44	50	9877	176	21.07	4	3243	53	-0.395544134	-0.025299896	-0.08702203	-0.023255446	-0.031736625	-0.004940185	-0.002596069	-0.624543369	0	0	0	0	0	0	1	0	0	0	0	0	0
DR075.mol2	-14.35	1	5.91	266.13068	18	814	357.65	40.46	317.19	2	2	3	38	18	20	31.95	0	2	12	1.96	65.45	39	2641	124	17.25	2	1198	30	-0.717716515	-0.05393715	-0.354778307	-0.040135133	-0.045254675	-0.017634312	-1.76597E-05	-0.797462795	0	0	0	0	1	0	0	0	0	0	0	0	0
DR077.mol2	-12.58	1	1.71	583.279469	33	6191	720.79	137.23	583.56	3	9	4	80	37	43	63.11	5	3	15	0.92	215.64	87	31219	328	35.48	8	10230	88	-0.292548522	-0.021566997	-0.091667904	-0.017452499	-0.021556629	-0.002031915	-0.245282387	-0.38119959	0	0	0	0	0	0	0	0	0	1	0	0	0
DR078.mol2	-6.25	1	2.84	414.161328	22	2077	536.94	94.73	442.21	0	7	7	55	26	29	45.07	1	2	12	1.66	117.17	57	7726	198	24.25	3	3093	50	-0.21567124	-0.015101521	-0.066024131	-0.011648352	-0.014143656	-0.003011298	-0.009040454	-0.284293908	0	0	1	0	0	0	0	0	0	0	0	0	0
DR080.mol2	-13.05	1	-2.82	504.317252	24	3652	662.74	172.2	490.54	4	12	12	76	40	36	51.8	4	0	0	1.47	160.75	79	14864	292	33.15	4	6054	60	-0.362573378	-0.025881807	-0.075799313	-0.019694966	-0.02660872	-0.003574108	-8623.794801	-0.543860068	0	1	0	0	0	0	0	0	0	0	0	0	0
DR081.mol2	-7.69	1	3.59	301.167794	18	1346	421.96	60.69	361.27	4	4	7	45	23	22	34.25	0	2	12	1.38	69.25	46	6115	156	20.12	2	1804	28	-0.349600242	-0.025537941	-0.126729368	-0.018227333	-0.021289355	-0.00571412	-0.001976944	-0.427289185	0	0	1	0	0	0	0	0	0	0	0	0	0
DR082.mol2	-10.32	1	1.82	441.139212	19	3074	571.96	107.86	464.1	2	8	9	56	27	29	46.15	0	2	12	1.5	101.32	57	18090	200	24.43	2	4082	35	-0.35601476	-0.023404013	-0.095720638	-0.018050962	-0.022246128	-0.00335863	-0.156266542	-0.54339095	0	0	1	0	0	0	0	0	0	0	0	0	0
DR083.mol2	-11.47	1	1.81	425.161853	22	2853	527.36	85.87	441.49	2	6	5	54	24	30	44.67	3	2	12	0.94	117.31	58	14454	210	24.04	5	4322	49	-0.382356194	-0.026979574	-0.133581994	-0.021751149	-0.025981757	-0.00402057	-0.177659889	-0.521394811	1	0	0	0	0	0	0	0	0	0	0	0	0
DR084.mol2	-10.67	1	0.92	153.078979	8	160	211.32	40.46	170.86	3	3	2	22	11	11	16.73	0	1	6	2.07	25.98	22	377	70	9.94	1	248	13	-0.970240637	-0.069719873	-0.263782674	-0.050504671	-0.062464281	-0.066704044	-1.283134392	-1.334080876	0	0	1	0	0	0	0	0	0	0	0	0	0
DR085.mol2	-12.68	1	-0.43	324.027219	10	634	369.94	113.28	256.66	2	7	3	35	16	19	31.33	1	1	5	2	64.14	36	1777	134	15.11	2	918	33	-0.667150873	-0.039119759	-0.11189854	-0.034264655	-0.049387776	-0.01999348	-34.11753608	-1.267586658	0	0	0	0	0	0	0	0	0	0	0	0	1
DR086.mol2	-12.63	1	1.38	451.185569	23	3556	556.82	106.95	449.87	1	10	4	58	25	33	47.23	3	2	12	1.09	136.32	62	18380	216	25.9	5	6448	59	-0.382761639	-0.02799543	-0.118103171	-0.022684412	-0.028077298	-0.003552062	-0.526553308	-0.549179743	0	0	1	0	0	0	0	0	0	0	0	0	0
DR087.mol2	-7.05	1	-0.47	543.174061	27	4392	629.58	180.05	449.53	6	12	5	68	29	39	52.96	3	2	12	1.45	189.16	72	18705	256	30.48	5	8622	83	-0.180743837	-0.012977442	-0.03915029	-0.011196368	-0.015680844	-0.001604966	-20.80310235	-0.261074432	0	0	0	0	0	0	0	1	0	0	0	0	0
DR088.mol2	-9.44	1	2.6	379.169605	22	2452	471.68	66.8	404.88	1	5	6	50	22	28	40.56	2	2	12	1.12	103.63	53	12374	186	22.32	4	3654	43	-0.337169137	-0.024898451	-0.141328381	-0.020015129	-0.023317368	-0.003850219	-0.023714056	-0.429124356	0	0	0	0	0	0	0	0	0	1	0	0	0
DR089.mol2	-11.93	1	4.05	297.118735	18	931	393.03	37.47	355.56	1	3	6	40	19	21	35.72	0	3	15	1.39	70.64	42	3076	142	17.96	3	1388	29	-0.568035339	-0.040148064	-0.318354473	-0.030350717	-0.033549168	-0.012812827	-0.00106315	-0.662707896	0	0	0	0	0	0	0	0	0	1	0	0	0
DR090.mol2	-9.96	1	0.37	166.123189	10	190	262.46	20.23	242.23	1	2	2	28	16	12	19.77	0	1	6	2.5	30.52	28	431	98	12.21	1	281	16	-0.829948714	-0.059951802	-0.49230769	-0.037946295	-0.041115405	-0.052417813	-4.248469475	-0.995938456	0	0	0	0	0	0	0	0	0	0	0	0	0
DR091.mol2	-9.82	1	2.13	376.199822	20	1982	507.31	94.26	413.05	2	7	10	55	28	27	39.92	1	1	6	1.84	97.96	56	8193	202	23.97	2	2247	38	-0.363795127	-0.02610971	-0.104206115	-0.019361866	-0.023780338	-0.004955837	-0.072814964	-0.491123421	0	0	1	0	0	0	0	0	0	0	0	0	0
DR094.mol2	-6.62	1	1.71	581.263819	33	6191	704.18	137.23	566.95	3	9	4	78	35	43	63.02	5	3	15	0.92	215.64	85	31219	316	34.76	8	10230	88	-0.153981388	-0.01139104	-0.048248923	-0.009402709	-0.011678631	-0.001069488	-0.129103105	-0.200642415	0	0	0	0	0	0	0	0	0	1	0	0	0
DR097.mol2	-12.99	1	3.63	270.16198	18	724	360.64	37.3	323.34	1	2	0	42	22	20	30.93	3	1	6	1.36	71.7	45	2154	176	18.33	4	1536	39	-0.649511176	-0.048083093	-0.348263365	-0.036019919	-0.040175121	-0.017942298	-0.003045206	-0.721679085	0	0	0	0	1	0	0	0	0	0	0	0	0
DR098.mol2	-6.74	1	3.3	302.011264	13	744	339.2	63.6	275.6	1	6	6	31	12	19	28.76	0	1	6	2.42	59.22	31	2511	100	13.82	1	1012	29	-0.354617663	-0.022309551	-0.105939239	-0.019863607	-0.024447517	-0.009056096	-0.003376867	-0.518287353	0	0	0	0	0	0	0	0	0	0	0	0	0
DR099.mol2	-6.62	1	-0.08	46.041865	2	4	88.05	20.23	67.82	1	1	0	9	6	3	5.04	0	0	0	1.63	2.5	8	5	26	3.81	0	4	0	-2.207066562	-0.143808242	-0.327296079	-0.075198179	-0.097629013	-1.655299922	-7.960432897	-3.310599843	0	0	0	0	0	0	0	0	0	0	0	0	0
DR100.mol2	-13.01	1	4.25	296.17763	20	941	394.99	40.46	354.53	2	2	1	46	24	22	33.93	3	1	6	1.58	82.7	49	2981	188	20.3	4	1925	46	-0.591377619	-0.043927381	-0.321559753	-0.032938322	-0.036697339	-0.013826044	-0.000731623	-0.650515381	0	0	0	0	1	0	0	0	0	0	0	0	0
DR101.mol2	-12.69	1	0.9	258.013284	9	442	285.83	89.41	196.42	1	6	3	26	10	16	25.57	1	1	6	1.69	47.66	27	1292	90	11.61	2	645	22	-0.792974884	-0.049174205	-0.141903569	-0.044388616	-0.064594227	-0.028704973	-1.597273971	-1.409733126	0	0	0	0	0	0	0	0	0	0	0	0	0
DR102.mol2	-7.17	1	1.04	588.184291	29	5464	684.21	160.83	523.38	3	13	5	74	32	42	56.06	5	2	12	1.19	209.85	80	24949	294	32.92	7	9870	83	-0.170826356	-0.012198059	-0.044610501	-0.010486118	-0.013708409	-0.001313087	-0.654341051	-0.247403688	0	0	0	0	0	0	0	1	0	0	0	0	0
DR103.mol2	-5.56	1	3.62	383.069114	18	1300	447.12	52.6	394.52	1	7	6	44	19	25	38.35	1	1	6	2.21	95.91	45	4047	154	19.34	2	1930	45	-0.222388731	-0.014513617	-0.105698066	-0.01243451	-0.014092361	-0.004276706	-0.001333684	-0.308873238	0	0	1	0	0	0	0	0	0	0	0	0	0
DR104.mol2	-7.23	1	5.33	360.112837	20	1716	469.56	52.6	416.96	0	5	7	46	21	25	38.46	0	2	12	1.63	87.55	47	7600	160	20.33	2	2436	37	-0.28924684	-0.020080292	-0.137474734	-0.015399887	-0.017342601	-0.004213969	-3.38227E-05	-0.36155855	0	0	1	0	0	0	0	0	0	0	0	0	0
DR105.mol2	-12.75	1	3.93	336.220164	22	1680	480.4	33.9	446.5	0	3	6	53	28	25	40.4	1	2	12	1.29	88.2	55	7214	198	23.25	3	2538	36	-0.51000065	-0.037921629	-0.376106674	-0.026540417	-0.028555468	-0.007589295	-0.001497996	-0.579546193	0	0	0	0	0	0	0	0	0	1	0	0	0
DR106.mol2	-6.13	1	5.64	501.287909	32	5214	697.62	91.35	606.27	3	5	10	76	39	37	58.05	1	3	18	1.2	155.06	79	31140	282	33.71	4	7602	64	-0.165715011	-0.012231405	-0.067120475	-0.008789105	-0.010113407	-0.00117596	-1.40464E-05	-0.191607982	0	0	0	0	0	0	0	0	0	0	0	1	0
DR107.mol2	-7.29	1	4.62	414.137812	17	2232	480.75	35.53	445.22	2	11	9	48	20	28	33.11	1	1	6	1.78	102.57	49	9610	178	20.77	2	2970	36	-0.260485325	-0.017611502	-0.205279738	-0.015171272	-0.016381989	-0.003267737	-0.000174961	-0.429034653	0	0	1	0	0	0	0	0	0	0	0	0	0
DR109.mol2	-6.28	1	-0.81	130.017856	4	84	145.1	64.07	81.03	2	4	0	12	3	9	9.82	1	0	0	2.09	19.53	12	160	36	5.46	1	144	10	-0.697522363	-0.048283378	-0.097981915	-0.043264654	-0.077473791	-0.074734539	-40.5322437	-1.569425316	0	0	0	0	0	0	0	1	0	0	0	0	0
DR110.mol2	-12.34	1	4.65	309.134049	17	1148	400	9.23	390.77	1	5	7	40	18	22	30.41	0	2	12	1.66	72.94	41	4312	140	17.69	2	1634	30	-0.560880872	-0.03991595	-1.336877484	-0.030848448	-0.031577089	-0.010748588	-0.000276244	-0.725845834	0	0	0	0	0	0	0	0	0	1	0	0	0
DR111.mol2	-10.04	1	1.96	336.210073	20	1083	443.91	57.53	386.38	2	4	0	53	29	24	35.56	4	0	0	1.63	97.91	56	3226	226	22.81	4	2204	58	-0.418129839	-0.029847756	-0.17443275	-0.022606195	-0.025972142	-0.009266035	-0.11003286	-0.501755806	0	0	0	0	1	0	0	0	0	0	0	0	0
DR112.mol2	-7.91	1	3.12	437.174868	22	2618	539.87	86.3	453.57	1	8	7	56	26	30	43.85	2	2	12	1.22	118.6	59	11825	214	24.64	4	4387	49	-0.263539975	-0.018084752	-0.091612969	-0.014644635	-0.017431045	-0.003019939	-0.005997465	-0.359372694	0	0	0	0	0	0	0	0	0	1	0	0	0
DR113.mol2	-10.71	1	3.78	387.151368	21	1747	490.9	46.26	444.64	0	6	6	50	23	27	41.04	1	2	12	1.71	105.13	52	6417	182	22.06	3	2632	48	-0.396797039	-0.027672691	-0.231593602	-0.021824241	-0.024094818	-0.006132524	-0.001778002	-0.510167621	0	0	0	0	0	0	0	0	0	1	0	0	0
DR115.mol2	-12.59	1	8.93	606.316607	32	7474	791.81	76.74	715.07	2	8	15	88	47	41	59.41	3	1	6	1.02	174.82	91	52053	358	37.64	4	9987	70	-0.307062034	-0.020763976	-0.164054514	-0.015899702	-0.017606029	-0.001684445	-1.47914E-08	-0.393423231	0	0	0	0	0	0	0	1	0	0	0	0	0
DR116.mol2	-2.41	1	1.39	171.125929	9	193	252.16	37.3	214.86	2	3	3	29	17	12	18.93	1	0	0	2.48	30.18	29	442	110	12.42	1	274	15	-0.20115472	-0.014105733	-0.064714655	-0.009572718	-0.011234556	-0.012507029	-0.098335759	-0.268206293	0	0	0	0	0	0	0	0	0	1	0	0	0
DR118.mol2	-6.35	1	-0.77	263.071762	9	560	291.42	84.58	206.84	3	8	2	29	11	18	20.69	2	0	0	2.02	58.59	30	1571	104	12.99	2	796	31	-0.35296849	-0.024150949	-0.075117437	-0.021801636	-0.030716655	-0.011345416	-37.41178611	-0.705936981	0	0	0	0	0	0	0	1	0	0	0	0	0
DR119.mol2	-7.21	1	3.35	250.156895	15	705	378.44	46.53	331.91	1	3	6	40	22	18	28.26	0	1	6	2.21	52.77	40	2523	142	17.3	1	873	24	-0.400440872	-0.02881366	-0.154909428	-0.019046442	-0.021716537	-0.010224022	-0.003219667	-0.480529047	0	0	1	0	0	0	0	0	0	0	0	0	0
DR120.mol2	-7.77	1	4.68	493.143819	23	3998	603.68	85.89	517.79	3	9	7	61	28	33	50.47	1	2	12	1.22	127.07	63	23152	224	26.79	3	5456	49	-0.235575868	-0.015764171	-0.090511161	-0.01287769	-0.015013816	-0.001944473	-0.000162422	-0.338000159	1	0	0	0	0	0	0	0	0	0	0	0	0
DR121.mol2	-12.99	1	1.75	312.195011	18	1195	416.93	48.48	368.45	1	4	2	47	24	23	36.34	3	1	6	1.32	83.26	50	4319	188	20.56	4	1982	39	-0.564792327	-0.041609325	-0.267950155	-0.031156845	-0.035256408	-0.01087048	-0.23100247	-0.721679085	1	0	0	0	0	0	0	0	0	0	0	0	0
DR122.mol2	-6.17	1	1.09	359.16452	19	1499	436.04	71.2	364.84	2	7	3	48	22	26	36.35	2	2	10	1.36	102.91	51	5136	188	21.14	4	2693	49	-0.237295753	-0.017177893	-0.086652944	-0.014149366	-0.016910672	-0.00411587	-0.501491197	-0.324720505	0	0	0	0	0	0	1	0	0	0	0	0	0
DR123.mol2	-11.46	1	3.56	230.012602	8	331	246.42	24.72	221.7	2	6	2	22	8	14	21.96	0	1	6	2.26	36.75	22	948	64	10.09	1	444	17	-0.818263354	-0.049804606	-0.463417757	-0.046488463	-0.051672021	-0.034609326	-0.003155158	-1.43196087	0	0	0	0	0	0	0	0	0	0	0	0	0
DR125.mol2	-12.78	1	3.98	375.140135	21	2035	475.96	50.89	425.07	1	5	6	49	23	26	39.78	1	2	12	1.32	91.64	51	9946	182	21.69	3	3058	39	-0.491421125	-0.034059137	-0.25106994	-0.026844586	-0.030058459	-0.006278599	-0.001337911	-0.608426154	0	0	0	0	0	0	0	0	0	1	0	0	0
DR127.mol2	-5.46	1	0.87	285.136493	17	712	349.76	60.12	289.64	1	4	0	40	19	21	30.57	4	1	6	1.59	82.19	44	1815	172	17.63	5	1790	49	-0.259829864	-0.019136194	-0.090758935	-0.015600489	-0.018838652	-0.007663521	-0.736051769	-0.320966303	0	0	0	0	0	0	0	0	0	1	0	0	0
DR129.mol2	-8.96	1	3.19	360.23006	22	2018	484.47	77.76	406.71	3	4	9	58	32	26	40.28	2	0	0	1.72	89.61	59	9623	220	25.15	2	2352	34	-0.344627741	-0.024873885	-0.115230469	-0.0184951	-0.022031229	-0.004440199	-0.005785269	-0.40728733	0	1	0	0	0	0	0	0	0	0	0	0	0
DR130.mol2	-6.47	1	2.88	493.259009	29	5324	650.27	82.92	567.35	2	8	7	68	31	37	57.59	3	2	12	0.9	152.51	72	32339	246	30.5	5	8302	56	-0.174927432	-0.013121534	-0.078054932	-0.009953273	-0.011407976	-0.001215687	-0.008532173	-0.223183275	0	0	0	0	0	0	0	1	0	0	0	0	0
DR131.mol2	-12.12	1	2.99	280.193949	19	882	411.57	27.18	384.39	0	2	4	45	24	21	34.72	1	2	12	1.48	72.71	47	2780	168	19.77	3	1385	35	-0.577215723	-0.043261213	-0.445972413	-0.029451928	-0.031534458	-0.013743231	-0.012403877	-0.637975272	0	0	0	0	0	0	0	0	0	1	0	0	0
DR132.mol2	-13.53	1	2.91	613.362805	36	7788	830.56	114.67	715.89	4	9	12	92	47	45	69.04	3	2	12	1.2	208.96	96	43374	348	40.54	5	10287	68	-0.300734582	-0.022063705	-0.118017408	-0.016293894	-0.018903821	-0.001737681	-0.016649296	-0.375918227	0	0	0	0	0	0	1	0	0	0	0	0	0
DR133.mol2	-5.35	1	3.62	357.076786	19	1424	430.64	68.53	362.11	1	5	4	41	16	25	37.98	0	3	15	1.56	94.14	43	5036	142	18.52	3	2137	42	-0.213936619	-0.014978334	-0.078044878	-0.01241969	-0.01477014	-0.00375591	-0.001282996	-0.281495551	0	0	0	0	0	0	0	0	0	0	0	0	0
DR134.mol2	-4.77	1	3.77	428.23246	25	3125	562.48	87.13	475.35	1	6	7	60	28	32	49.3	2	3	17	1.17	131.12	64	14751	230	26.67	5	4516	51	-0.148979645	-0.011132619	-0.054715352	-0.008475588	-0.010029134	-0.001525552	-0.000809612	-0.190693945	0	0	1	0	0	0	0	0	0	0	0	0	0
DR135.mol2	-5.4	1	-0.82	137.058912	6	121	173.45	41.99	131.46	2	4	1	17	7	10	14.22	1	0	0	2.24	22.38	17	263	50	7.77	1	184	11	-0.53999631	-0.039398847	-0.128601169	-0.031132679	-0.041076853	-0.044627794	-35.67720241	-0.89999385	0	0	0	0	0	0	1	0	0	0	0	0	0
DR136.mol2	-10.12	1	1.43	211.120843	11	400	299.02	60.69	238.33	4	4	4	32	17	15	22.95	0	1	6	2.15	40.95	32	1200	108	14.22	1	544	19	-0.674797837	-0.047943952	-0.166781472	-0.03385047	-0.042470388	-0.025304919	-0.376066753	-0.920178868	0	0	0	0	0	0	0	0	0	0	0	0	0
DR137.mol2	-8.61	1	1.52	704.239307	35	12096	866.67	125.4	741.27	0	11	11	87	38	49	72.13	4	3	18	0.7	227.52	93	94912	330	38.79	7	18445	81	-0.175658089	-0.012222048	-0.068638328	-0.0099314	-0.011611486	-0.000711578	-0.259934684	-0.245921324	0	0	0	0	0	0	1	0	0	0	0	0	0
DR138.mol2	-9.82	1	2.88	237.092042	13	388	311.59	17.07	294.52	1	3	2	32	16	16	26.15	1	1	6	1.92	49.49	33	952	120	13.98	2	640	28	-0.613904276	-0.041428925	-0.575422872	-0.031523696	-0.033350769	-0.02531564	-0.012948535	-0.755574494	0	0	0	0	0	0	0	0	0	1	0	0	0
DR140.mol2	-6.41	1	3.22	254.094294	16	724	327.29	54.37	272.92	1	3	4	33	14	19	28.34	0	2	12	1.7	60.35	34	2349	110	14.96	2	1092	28	-0.337362993	-0.025226449	-0.117894002	-0.019584762	-0.023486358	-0.008853449	-0.003862345	-0.400618554	0	0	0	0	0	0	0	0	1	0	0	0	0
DR141.mol2	-4.5	1	-0.79	229.052112	8	369	263.53	89.65	173.88	2	6	2	26	11	15	21.49	2	0	0	1.76	43.03	27	1026	92	11.63	2	548	20	-0.300197161	-0.019659096	-0.050228192	-0.017087077	-0.025896926	-0.012203137	-27.76501038	-0.562869677	0	0	0	0	0	0	1	0	0	0	0	0	0
DR142.mol2	-5.67	1	3.15	255.007851	9	417	272.23	38.67	233.56	2	7	1	23	7	16	25.02	1	1	6	1.76	48.33	24	1122	72	10.66	2	710	25	-0.354233122	-0.022225708	-0.146566588	-0.020819638	-0.024266698	-0.013591679	-0.004012446	-0.629747773	0	0	0	0	0	0	0	0	0	1	0	0	0
DR143.mol2	-12.87	1	1.49	369.075882	16	1631	422.14	87.08	335.06	1	7	6	39	14	25	34.32	2	1	6	1.33	89.64	41	6763	138	17.46	3	2248	36	-0.514639201	-0.034859986	-0.147748967	-0.030477993	-0.038399033	-0.0078884	-0.416334953	-0.804123752	1	0	0	0	0	0	0	0	0	0	0	0	0
DR144.mol2	-7.75	1	4.4	432.287574	26	3531	614.83	86.99	527.84	3	5	14	71	40	31	48.87	1	1	6	1.51	111.18	72	20290	266	30.8	2	3865	39	-0.249841909	-0.017916544	-0.089034362	-0.012597139	-0.014673195	-0.002193458	-0.000308338	-0.29788843	0	0	0	0	0	0	0	0	0	0	0	0	1
DR145.mol2	-12.3	1	3.91	283.193614	19	794	384.3	33.82	350.48	1	2	2	46	25	21	33.87	3	1	6	1.38	77.55	49	2282	188	20.14	4	1866	42	-0.58576881	-0.043437226	-0.36372398	-0.032009225	-0.035097994	-0.015492626	-0.001513371	-0.647428685	0	0	0	0	0	0	0	0	0	0	0	0	0
DR146.mol2	-3.27	1	-0.63	170.105528	8	190	235.5	47.73	187.77	1	4	3	26	14	12	17.45	1	0	0	2.52	30.3	26	425	96	11.13	1	209	15	-0.272587187	-0.019229512	-0.068532291	-0.013889793	-0.017420494	-0.017216033	-13.95361331	-0.40888078	0	0	0	0	0	0	0	0	0	1	0	0	0
DR148.mol2	-6.93	1	-1.76	197.068808	9	321	244.14	77.76	166.38	4	5	3	25	11	14	19.44	0	1	6	2.33	37.31	25	893	78	11.43	1	451	18	-0.495065718	-0.035170051	-0.089132202	-0.028389121	-0.041657171	-0.021591651	-398.8328202	-0.770102228	0	0	0	0	0	0	0	0	0	1	0	0	0
DR149.mol2	-12.68	1	3.29	257.177964	17	578	357.3	33.82	323.48	1	2	0	42	23	19	30.42	3	1	6	1.56	68.11	45	1484	176	18.29	4	1436	39	-0.667150873	-0.049288308	-0.374803861	-0.035476817	-0.039185936	-0.021930565	-0.006500962	-0.745639211	0	0	0	0	0	0	0	0	0	0	0	0	0
DR151.mol2	-4.09	1	3.83	287.860066	6	174	247.18	32.3	214.88	0	6	0	18	6	12	22.46	1	0	0	2.76	31.6	18	357	72	7.5	1	282	21	-0.341026697	-0.014216353	-0.126697225	-0.016556033	-0.019044678	-0.023519083	-0.000605299	-0.682053393	0	0	0	0	0	0	0	0	0	0	1	0	0
DR153.mol2	-11.57	1	5.46	476.223056	29	3458	639.89	64.48	575.41	1	5	7	67	33	34	54.4	1	3	18	1.36	145.6	70	15775	248	29.73	4	5135	60	-0.340283903	-0.024294608	-0.179430098	-0.01808069	-0.020106798	-0.003345764	-4.01E-05	-0.398953541	1	0	0	0	0	0	0	0	0	0	0	0	0
DR154.mol2	-13.64	1	3.47	320.011933	15	819	339.8	49.66	290.14	2	6	1	31	10	21	31.51	1	2	12	1.59	74.96	33	2365	106	14.3	3	1367	38	-0.64957466	-0.042626747	-0.274689244	-0.040144402	-0.047015468	-0.016655761	-0.004622196	-0.909404524	0	0	0	0	0	0	0	0	0	1	0	0	0
DR155.mol2	-11.76	1	2.35	422.162187	22	2665	537.65	90.86	446.79	2	6	8	53	23	30	46.49	2	2	12	1.19	117.47	56	12270	190	23.86	4	3815	46	-0.391943745	-0.027852595	-0.129411318	-0.021869827	-0.026317313	-0.004412125	-0.052522452	-0.534468743	0	0	1	0	0	0	0	0	0	0	0	0	0
DR156.mol2	-10.5	1	4.54	404.256274	24	2246	540.51	72.83	467.68	1	5	7	65	36	29	44.68	3	0	0	1.52	113.79	67	9114	258	27.91	3	3450	47	-0.362145422	-0.025979108	-0.144201802	-0.0194302	-0.02245599	-0.004675965	-0.000302887	-0.437592385	0	0	1	0	0	0	0	0	0	0	0	0	0
DR157.mol2	-11.34	1	2.55	327.11384	18	1075	402.53	48.77	353.76	0	4	0	41	18	23	35.69	2	2	12	1.49	85.83	44	3398	154	18.36	4	1959	41	-0.492846083	-0.034652951	-0.2324269	-0.028160534	-0.032042797	-0.010544614	-0.031947667	-0.629747773	0	0	0	0	0	0	0	0	0	1	0	0	0
DR158.mol2	-13.05	1	1.24	405.226371	21	2362	540.51	105.26	435.25	4	8	12	60	31	29	43.22	1	1	6	1.99	108.76	61	9905	220	26.26	2	2649	40	-0.450091091	-0.032210741	-0.124003816	-0.024148751	-0.029988838	-0.005526097	-0.751101128	-0.621554363	0	0	1	0	0	0	0	0	0	0	0	0	0
DR159.mol2	-6.82	1	5.06	277.18305	20	810	394.42	12	382.42	1	1	4	44	23	21	34.66	2	2	12	1.36	76.68	47	2364	174	19.43	4	1782	40	-0.32478733	-0.024606605	-0.568377828	-0.017292566	-0.017835191	-0.008420412	-5.94044E-05	-0.341026697	0	0	0	0	0	0	0	0	0	1	0	0	0
DR160.mol2	-9.27	1	0.35	331.210721	15	1180	475.72	103.7	372.02	5	8	8	52	29	23	33.71	0	0	0	5.22	78.54	51	3997	184	22.33	0	1180	34	-0.403056785	-0.027989148	-0.08939543	-0.019486896	-0.024918838	-0.007856192	-4.140893607	-0.618020403	0	0	0	0	0	0	0	0	0	0	0	0	0
DR161.mol2	-12.74	1	2.73	284.071641	16	702	334.61	46.18	288.43	1	4	1	33	13	20	30.36	2	2	12	1.42	71.9	36	1978	124	15.09	4	1190	37	-0.63684977	-0.044837265	-0.27581194	-0.038065197	-0.044159746	-0.018143868	-0.023717395	-0.796062213	1	0	0	0	0	0	0	0	0	0	0	0	0
DR162.mol2	-8.18	1	2.66	167.1674	11	161	276.03	12	264.03	1	1	1	33	21	12	21.09	2	0	0	2.16	33.45	34	310	138	13.9	2	238	21	-0.682053393	-0.048960747	-0.682053393	-0.029651272	-0.030998904	-0.050836278	-0.017906043	-0.744058247	0	0	1	0	0	0	0	0	0	0	0	0	0
DR164.mol2	-13.77	1	1.26	232.121178	13	561	321.89	42.09	279.8	2	3	4	33	16	17	26.69	0	2	9	1.79	50.37	34	1816	116	14.59	2	770	22	-0.809759063	-0.059304817	-0.32705878	-0.042765864	-0.049199085	-0.024538153	-0.756492695	-1.058915698	0	0	0	0	0	0	0	0	0	1	0	0	0
DR165.mol2	-8.55	1	3.52	179.1674	12	192	275.02	26	249.02	1	1	0	34	21	13	22.2	3	0	0	1.63	39.25	36	372	150	14.44	3	504	21	-0.657668016	-0.047718972	-0.328834008	-0.0310875	-0.034333323	-0.044529605	-0.002581963	-0.712473684	0	0	0	0	0	0	0	0	0	1	0	0	0
DR166.mol2	-7.84	1	2.87	386.148655	21	1604	498.73	88.76	409.97	0	4	4	52	26	26	44.39	2	2	12	1.26	99.62	55	5828	200	22.88	4	2900	44	-0.301400837	-0.020293795	-0.088287762	-0.015712754	-0.019114622	-0.00488555	-0.010571042	-0.373162941	0	0	0	0	0	0	0	0	0	1	0	0	0
DR167.mol2	-12.37	1	4.59	309.209264	21	1044	467.23	30.66	436.57	0	2	7	50	27	23	38.31	0	2	12	2.33	84.2	51	3102	180	21.87	2	1404	39	-0.537967009	-0.040015752	-0.403562988	-0.026482121	-0.028341941	-0.011851764	-0.000318041	-0.589201962	0	0	0	0	0	0	0	0	0	1	0	0	0
DR168.mol2	-11.12	1	-0.71	236.003782	5	304	248.9	112.85	136.05	1	8	1	22	8	14	21.17	1	0	0	2.51	38.21	22	797	72	9.67	1	347	17	-0.79458265	-0.047135504	-0.09857472	-0.044693279	-0.081765212	-0.036592622	-57.05150609	-2.224831421	0	0	0	0	0	0	0	0	0	0	0	0	1
DR169.mol2	-15.64	1	-0.61	454.171316	20	3832	530.43	149.5	380.93	5	13	9	55	22	33	43.98	2	1	6	1.29	129.38	57	21228	186	24.9	3	5654	51	-0.474069316	-0.034445785	-0.104644063	-0.029493595	-0.041068667	-0.004082538	-63.73174162	-0.782214372	0	0	0	0	0	0	0	1	0	0	0	0	0
DR170.mol2	-7.12	1	0.83	211.120843	11	358	303.93	38.69	265.24	2	4	4	32	17	15	23.06	0	1	6	2.44	42.38	32	931	108	14.05	1	508	22	-0.474877288	-0.033739726	-0.184108538	-0.023436842	-0.026855524	-0.019897093	-1.053592469	-0.647559938	0	0	1	0	0	0	0	0	0	0	0	0	0
DR171.mol2	-11.63	1	2.08	233.141579	14	498	327.19	26.3	300.89	1	3	4	36	19	17	26.7	1	1	6	2	51.95	37	1371	134	15.71	2	750	24	-0.68388922	-0.049867196	-0.442057671	-0.035533228	-0.038639093	-0.023345616	-0.096701827	-0.83043691	0	0	0	0	0	0	0	0	0	1	0	0	0
DR172.mol2	-12.54	1	0.88	353.210327	21	1586	471.12	55.82	415.3	2	4	4	53	27	26	41.19	2	2	9	1.29	101.57	56	5865	206	23.28	4	2849	48	-0.482359703	-0.035506754	-0.224674889	-0.026620293	-0.030198296	-0.007907536	-1.653272217	-0.597207252	0	0	0	0	0	0	0	0	0	1	0	0	0
DR173.mol2	-9.44	1	2.18	299.140055	14	902	409.57	39.89	369.68	2	6	7	42	22	20	31.91	0	1	6	2.42	62.27	42	3275	146	18.21	1	1136	29	-0.472036791	-0.031559584	-0.236669236	-0.02305036	-0.025537589	-0.010466448	-0.062374323	-0.674338273	1	0	0	0	0	0	0	0	0	0	0	0	0
DR175.mol2	-11.24	1	3.22	325.078203	18	1035	376.64	30.18	346.46	0	4	1	36	13	23	34.21	2	2	12	1.55	87.31	39	3138	130	16.43	4	1786	43	-0.488502773	-0.034562649	-0.372285082	-0.029831042	-0.032429613	-0.010855617	-0.006770097	-0.624197987	0	0	0	0	0	0	0	0	0	1	0	0	0
DR176.mol2	-13.23	1	3.79	429.266779	29	2590	569.39	50.89	518.5	1	3	3	67	35	32	50.2	4	1	6	1.46	141.92	71	9882	270	29.21	5	4848	65	-0.413450963	-0.030820999	-0.259980955	-0.023236149	-0.025516742	-0.005108274	-0.002145725	-0.456221752	0	0	0	0	1	0	0	0	0	0	0	0	0
DR177.mol2	-9.31	1	1.15	211.074562	12	425	268.6	67.89	200.71	1	4	2	25	9	16	22.62	2	0	0	1.73	47.81	26	1162	82	11.43	2	717	24	-0.581783764	-0.04410072	-0.137112096	-0.034655771	-0.046378059	-0.021902448	-0.658994181	-0.775711685	0	0	1	0	0	0	0	0	0	0	0	0	0
DR179.mol2	-5.92	1	3.57	382.271924	22	2331	564.29	83.83	480.46	2	5	14	65	38	27	42.63	1	0	0	2.22	91.61	65	11736	246	27.72	1	2401	34	-0.219128203	-0.015477102	-0.070576899	-0.010484789	-0.01231416	-0.002538165	-0.001592436	-0.268930067	1	0	0	0	0	0	0	0	0	0	0	0	0
DR181.mol2	-11.71	1	0.8	232.084792	12	470	295.91	71.14	224.77	1	5	2	29	12	17	23.64	2	0	0	2.15	53.85	30	1238	100	12.98	2	860	29	-0.688876066	-0.050459545	-0.164617559	-0.039575861	-0.052101673	-0.024916794	-1.856051478	-0.97590776	0	0	0	0	0	0	1	0	0	0	0	0	0
DR182.mol2	-12.97	1	0.57	327.147058	19	1047	392.25	80.35	311.9	2	5	2	45	21	24	34.64	4	1	6	1.4	99.43	49	2987	186	20.04	5	2485	58	-0.540449918	-0.039648219	-0.161428725	-0.033067681	-0.0415864	-0.012388537	-3.491135436	-0.682673581	0	0	0	0	0	0	0	0	0	0	0	0	0
DR183.mol2	-13.01	1	0.7	341.162708	20	1189	417.38	80.35	337.03	2	5	2	48	23	25	36	5	1	6	1.36	105.42	53	3548	210	21.19	6	2761	59	-0.520412305	-0.038135199	-0.161920443	-0.031171373	-0.038602818	-0.010942227	-2.595897649	-0.650515381	0	0	0	0	0	0	0	0	0	1	0	0	0
DR184.mol2	-12.34	1	1.39	335.166748	17	1266	453.7	71.9	381.8	2	4	4	48	25	23	38.72	1	2	9	1.47	80.3	50	4862	186	20.82	3	1881	34	-0.536494747	-0.036815643	-0.171618626	-0.027197221	-0.032318961	-0.009746745	-0.502681972	-0.725845834	0	0	0	0	0	0	0	0	0	1	0	0	0
DR185.mol2	-11.27	1	1.88	469.224453	25	4032	626.62	76.23	550.39	0	6	10	65	32	33	50.92	2	2	12	1.09	126.91	68	23502	244	28.57	4	5553	48	-0.34142507	-0.024012021	-0.147803061	-0.017980638	-0.020470988	-0.002794402	-0.148528347	-0.450681092	0	0	0	0	0	0	0	0	0	1	0	0	0
DR186.mol2	-11.87	1	6	567.313078	32	5398	769.97	113.49	656.48	4	8	10	85	45	40	63.82	2	2	12	1.36	178.95	88	26175	324	37.14	4	7517	63	-0.2966581	-0.020916712	-0.104558322	-0.015411411	-0.018075682	-0.002198282	-1.18663E-05	-0.370822626	0	0	0	0	0	0	1	0	0	0	0	0	0
DR187.mol2	-9.85	1	3.4	479.205636	26	3884	614.55	112.01	502.54	1	9	11	64	29	35	50.55	1	2	12	1.62	147.45	66	18656	226	28.29	3	5288	57	-0.281467797	-0.020557715	-0.087950834	-0.016030222	-0.019603162	-0.002536399	-0.003921902	-0.378898957	0	0	1	0	0	0	0	0	0	0	0	0	0
DR188.mol2	-10.02	1	1.13	162.115698	10	191	237.23	26.48	210.75	0	2	1	26	14	12	19.58	2	0	0	1.74	31.02	27	441	98	11.36	2	291	14	-0.834931292	-0.061802624	-0.378367655	-0.042234016	-0.047540572	-0.052456416	-0.742731741	-1.001917551	0	0	0	0	0	0	0	0	0	1	0	0	0
DR189.mol2	-8.63	1	1.84	346.116486	17	1280	425.46	98.42	327.04	1	8	6	43	18	25	33.98	1	1	6	2.25	96.41	44	3902	148	19	2	1898	45	-0.34527737	-0.024939391	-0.087705083	-0.020288474	-0.026394124	-0.006743699	-0.124769411	-0.507760839	0	0	1	0	0	0	0	0	0	0	0	0	0
DR190.mol2	-6.92	1	2.53	418.174001	21	2290	537.42	107.65	429.77	1	9	10	56	26	30	42.03	1	1	6	2.26	121.31	57	8643	198	24.45	2	3193	49	-0.230560468	-0.016540517	-0.064252801	-0.012870407	-0.016094223	-0.003020443	-0.020412965	-0.329372098	0	0	1	0	0	0	0	0	0	0	0	0	0
DR191.mol2	-7.77	1	2.92	388.163437	20	1814	498.62	98.42	400.2	1	8	8	52	24	28	39.47	1	1	6	2.23	111.98	53	6233	184	22.75	2	2558	48	-0.277642988	-0.020027656	-0.078988048	-0.015591039	-0.019425296	-0.004285559	-0.009346408	-0.388700183	0	0	1	0	0	0	0	0	0	0	0	0	0
DR192.mol2	-6.93	1	2.26	360.132136	18	1491	449.29	98.42	350.87	1	8	7	46	20	26	35.81	1	1	6	2.34	100.29	47	4924	160	20.25	2	2202	45	-0.266573848	-0.019245492	-0.070421866	-0.015426384	-0.019753527	-0.004648504	-0.038088239	-0.385051114	0	0	1	0	0	0	0	0	0	0	0	0	0
DR193.mol2	-12.82	1	3.21	298.19328	20	941	388.99	37.3	351.69	1	2	1	48	26	22	34.14	4	0	0	1.58	82.7	51	2981	204	20.81	4	1925	46	-0.582717897	-0.042991558	-0.343694202	-0.032956615	-0.036451971	-0.013623585	-0.007904621	-0.640989687	0	0	0	0	0	0	0	0	0	0	0	0	0
DR195.mol2	-10.71	1	3.78	312.20893	21	1053	413.65	37.3	376.35	1	2	2	51	28	23	35.98	4	0	0	1.54	88.38	54	3378	216	22.06	4	2112	49	-0.465805219	-0.034315226	-0.287225738	-0.025899964	-0.028466906	-0.010174283	-0.001778002	-0.510167621	0	0	0	0	1	0	0	0	0	0	0	0	0
DR196.mol2	-12.28	1	4.69	263.1674	19	759	371.98	12	359.98	1	1	3	41	21	20	33.41	1	2	12	1.57	68.05	43	2282	150	18.22	3	1230	34	-0.614145757	-0.046673392	-1.023576261	-0.033020364	-0.034121104	-0.016183024	-0.000250785	-0.646469218	0	0	0	0	0	0	0	0	0	1	0	0	0
DR197.mol2	-13.23	1	4.12	612.23191	31	7671	746.45	158.05	588.4	5	13	9	80	36	44	61.39	1	3	16	1.31	204.92	83	46787	286	35.58	4	12299	80	-0.300691609	-0.021610162	-0.083710413	-0.01772447	-0.022485436	-0.001724734	-0.001003631	-0.42678809	0	0	0	0	0	0	0	0	0	0	0	0	0
DR198.mol2	-3.33	1	0.26	361.143784	18	1484	441.95	94.66	347.29	1	8	2	46	20	26	35.34	3	1	6	1.38	104.3	49	5100	178	20.33	4	3098	51	-0.128210167	-0.009230297	-0.035215131	-0.007542628	-0.009598504	-0.00224627	-1.831874908	-0.185192463	0	0	0	0	0	0	1	0	0	0	0	0	0
DR199.mol2	-10.35	1	0.7	312.140867	17	958	399.37	67.78	331.59	1	5	0	42	20	22	34.49	2	2	11	1.54	80.43	45	2983	160	18.66	4	1662	38	-0.47030847	-0.033147811	-0.152652498	-0.025907771	-0.031203554	-0.010800403	-2.064455285	-0.60863449	0	0	0	0	0	0	0	0	0	1	0	0	0
DR200.mol2	-10.22	1	3.42	337.167794	21	1448	450.09	60.12	389.97	1	4	5	48	23	25	38.58	1	2	12	1.53	92.9	50	5160	172	21.34	3	2207	41	-0.408951031	-0.030322516	-0.170056151	-0.022714959	-0.026216826	-0.007060619	-0.003886971	-0.486846466	0	0	0	0	0	0	0	0	0	0	0	0	1
DR201.mol2	-11.22	1	2.59	408.117749	19	1905	483.01	149.13	333.88	3	8	5	51	24	27	42.41	2	1	6	1.54	102.28	53	7796	192	22.52	3	2675	46	-0.415388136	-0.02748099	-0.07520606	-0.023219974	-0.033591349	-0.005887391	-0.028828222	-0.590288404	0	0	0	0	0	0	0	0	0	0	0	0	0
DR202.mol2	-7.51	1	0.2	345.114712	17	1419	445.31	96.31	349	1	5	5	43	19	24	37.53	2	1	6	1.41	85.72	45	5599	152	19.11	3	2061	39	-0.313098787	-0.021773546	-0.078022748	-0.016874471	-0.021531149	-0.00529554	-4.741247506	-0.442021817	1	0	0	0	0	0	0	0	0	0	0	0	0
DR203.mol2	-12.28	1	0.19	295.168462	18	997	392.5	48.48	344.02	0	3	2	43	21	22	33.15	3	1	6	1.48	79.86	46	3296	170	18.96	4	1610	38	-0.558043685	-0.041593065	-0.253237646	-0.031278882	-0.035686766	-0.012313903	-7.926671839	-0.682053393	1	0	0	0	0	0	0	0	0	0	0	0	0
DR205.mol2	-10.35	1	-1.24	584.283277	29	5312	705.09	206.6	498.49	8	12	4	85	44	41	57.02	6	0	0	1.16	204.54	90	25934	352	37.31	6	9773	94	-0.252360642	-0.01770851	-0.05008125	-0.014674419	-0.020756257	-0.001947814	-179.8065386	-0.356785736	0	0	0	0	0	0	0	0	0	0	0	0	0
DR206.mol2	-9.83	1	4.15	306.219495	19	907	431.12	46.53	384.59	1	3	0	52	30	22	34.33	4	0	0	1.64	84.07	55	2752	226	22.19	4	1880	48	-0.4469067	-0.032107516	-0.211303404	-0.022805593	-0.025564751	-0.010840074	-0.000696049	-0.517470916	1	0	0	0	0	0	0	0	0	0	0	0	0
DR208.mol2	-5.81	1	2.96	853.330955	47	14767	1043.16	209.26	833.9	4	15	14	113	51	62	87.66	4	3	18	1.23	374.19	119	80544	430	50.15	7	24136	129	-0.093719357	-0.006809316	-0.027767372	-0.005570191	-0.006967982	-0.000393485	-0.006371196	-0.123629791	0	0	0	0	0	0	0	1	0	0	0	0	0
DR210.mol2	-14.18	1	3.59	329.142722	19	1445	415.54	27.69	387.85	1	5	4	44	20	24	34.52	2	2	12	1.18	85.32	47	5764	168	19.6	4	2286	35	-0.590995855	-0.043093465	-0.512239095	-0.034133659	-0.036570583	-0.009815848	-0.003645824	-0.74652108	0	0	0	0	0	0	0	0	0	1	0	0	0
DR211.mol2	-17.06	1	-2.89	268.117155	11	670	316.91	100.1	216.81	4	7	2	35	16	19	25.07	3	0	0	1.61	63.41	37	2023	132	15.7	3	909	32	-0.898058863	-0.063640532	-0.170460723	-0.053842158	-0.078700791	-0.025467341	-13245.19646	-1.551192582	0	0	0	0	0	0	0	1	0	0	0	0	0
DR212.mol2	-12.37	1	3.65	314.18167	19	945	430.45	54.68	375.77	1	2	4	48	26	22	38.85	2	2	9	1.58	80.93	51	2902	194	20.87	4	1879	39	-0.562105099	-0.039360387	-0.226157867	-0.028728801	-0.032909259	-0.013086045	-0.002768472	-0.650858536	0	0	0	0	0	0	0	0	0	1	0	0	0
DR213.mol2	-7.8	1	6.2	277.27695	19	802	435.53	12	423.53	1	1	4	55	35	20	35.12	3	0	0	1.46	65.92	57	2515	234	23.15	3	1261	27	-0.390219552	-0.028146555	-0.65036592	-0.017919296	-0.018427009	-0.009731161	-4.92424E-06	-0.410757423	0	0	1	0	0	0	0	0	0	0	0	0	0
DR214.mol2	-7.94	1	2.82	403.148511	21	2000	509.92	86.3	423.62	1	6	6	53	26	27	44.85	2	2	12	1.3	101.28	56	8675	202	23.43	4	3418	43	-0.294238275	-0.019705972	-0.092056007	-0.015579764	-0.018753679	-0.003972217	-0.012024387	-0.378306354	0	0	0	0	0	0	0	0	0	1	0	0	0
DR217.mol2	-6.51	1	2.22	252.089878	15	617	311.01	46.17	264.84	2	4	2	31	12	19	27.2	1	2	12	1.76	64.9	33	1665	108	14.24	3	951	32	-0.342430368	-0.025808958	-0.140917847	-0.020919511	-0.024566444	-0.010544857	-0.039203593	-0.433745133	0	0	0	0	0	0	0	0	0	1	0	0	0
DR219.mol2	-7.43	1	-0.99	310.105253	15	787	357.19	105.59	251.6	2	7	1	40	18	22	28.66	5	0	0	1.59	89.48	44	2011	178	17.58	5	1343	54	-0.337535668	-0.023946014	-0.070326591	-0.020789453	-0.029514248	-0.009435559	-72.56753205	-0.495052313	0	0	0	0	0	0	0	0	0	0	0	0	0
DR221.mol2	-11.22	1	5.36	461.227869	28	3961	595.8	49.73	546.07	1	5	7	63	29	34	49.66	2	3	18	1.03	138.86	67	20947	240	28.05	5	5913	54	-0.329867049	-0.02431657	-0.225527442	-0.018824236	-0.020538538	-0.002831477	-4.89573E-05	-0.400552846	0	0	0	0	0	0	0	0	0	1	0	0	0
DR222.mol2	-11.71	1	1.53	248.152478	14	687	353.97	45.25	308.72	3	3	6	38	20	18	29.44	0	2	9	1.6	53.82	39	2409	136	16.77	2	887	22	-0.650605173	-0.047192328	-0.258804268	-0.033084423	-0.037933704	-0.017046424	-0.345612958	-0.836492365	0	0	1	0	0	0	0	0	0	0	0	0	0
DR223.mol2	-8.27	1	2.34	356.119463	19	1917	444.65	93.59	351.06	1	6	7	45	20	25	38.2	2	1	6	1.12	84.67	47	9618	162	20.02	3	2743	33	-0.330959673	-0.023233754	-0.088406794	-0.018607875	-0.023568597	-0.004316115	-0.037819439	-0.435473254	1	0	0	0	0	0	0	0	0	0	0	0	0
DR224.mol2	-5.46	1	-0.77	86.084398	4	27	139.65	24.1	115.55	2	2	0	16	10	6	10.43	1	0	0	2	10	16	42	60	6.81	1	54	3	-0.909404524	-0.063384623	-0.226407765	-0.03907216	-0.047221351	-0.202089894	-32.12982505	-1.364106786	0	0	0	0	0	0	0	0	0	0	1	0	0
DR225.mol2	-11.69	1	0.58	351.169525	19	1540	442.7	77.45	365.25	1	7	2	47	21	26	38.19	3	1	6	1.31	101.74	50	5421	176	20.94	4	2515	47	-0.449559032	-0.033284593	-0.15091717	-0.026402835	-0.032001464	-0.007589958	-3.074397906	-0.615186044	1	0	0	0	0	0	0	0	0	0	0	0	0
DR227.mol2	-12.3	1	0.76	211.114318	10	318	270.58	37.66	232.92	2	4	3	31	17	14	23.83	2	0	0	1.79	38.28	32	897	118	13.44	2	479	17	-0.878214703	-0.058238617	-0.326473867	-0.045439448	-0.05278639	-0.03866354	-2.136627134	-1.229500584	0	0	0	0	0	0	0	0	0	1	0	0	0
DR228.mol2	-6.92	1	2.24	424.246104	23	2600	555.4	124.29	431.11	4	7	11	66	36	30	44.77	2	0	0	1.96	116	67	11488	250	28.64	2	3530	46	-0.230560468	-0.016303777	-0.055650608	-0.012453752	-0.016044198	-0.002660313	-0.03980211	-0.300731046	0	0	1	0	0	0	0	0	0	0	0	0	0
DR229.mol2	-14.01	1	0.59	383.159354	19	2195	479.31	101.63	377.68	1	8	4	49	21	28	39.83	2	2	11	1.27	107.94	52	9815	178	21.91	4	3779	47	-0.500218263	-0.036554272	-0.137814733	-0.029221404	-0.037084599	-0.006380916	-3.600124955	-0.737163755	0	0	1	0	0	0	0	0	0	0	0	0	0
DR231.mol2	-6.17	1	2.1	220.157563	13	488	334.04	17.07	316.97	2	3	5	36	20	16	25.98	0	1	6	2.28	44.47	36	1544	126	15.61	1	614	20	-0.385605599	-0.028023973	-0.361434657	-0.018469913	-0.019464585	-0.012642807	-0.049007586	-0.474591507	0	0	0	0	0	0	0	0	0	1	0	0	0
DR232.mol2	-8.18	1	1.65	235.168462	13	618	351.92	30.66	321.26	2	4	6	38	21	17	27.32	0	1	6	2.01	47.59	38	2197	132	16.52	1	774	21	-0.481449454	-0.034803309	-0.26694849	-0.023257106	-0.025476688	-0.013243755	-0.183231282	-0.629587748	0	0	1	0	0	0	0	0	0	0	0	0	0
DR234.mol2	-8.08	1	3.53	373.137946	20	1544	475.15	66.07	409.08	0	5	4	49	24	25	42.4	2	2	12	1.21	92.16	52	5998	188	21.62	4	2736	40	-0.323065162	-0.021645156	-0.122243515	-0.016998062	-0.019743397	-0.005230977	-0.002383582	-0.403831452	0	0	0	0	0	0	0	0	0	1	0	0	0
DR235.mol2	-7.87	1	4.16	287.224915	19	903	428.92	33.82	395.1	1	2	5	50	29	21	34.99	2	1	6	1.43	71.63	52	2888	200	21.6	3	1264	30	-0.374775418	-0.027401118	-0.232710934	-0.018349072	-0.019919726	-0.008715707	-0.000544491	-0.414225462	0	0	0	0	0	0	0	0	0	1	0	0	0
DR237.mol2	-6.28	1	3.26	284.134719	17	789	385.57	52.48	333.09	0	3	4	40	20	20	34.19	1	2	12	1.51	67.21	42	2482	146	17.76	3	1448	31	-0.313885063	-0.022094101	-0.119620832	-0.016281612	-0.018846862	-0.007956529	-0.003449853	-0.369276545	0	0	0	0	0	0	0	0	0	1	0	0	0
DR239.mol2	-8.18	1	3.2	341.199094	21	1786	485.01	46.53	438.48	2	4	11	52	27	25	39.56	0	2	12	1.57	84.21	53	8059	184	22.91	2	2272	32	-0.327385629	-0.023987874	-0.175900295	-0.0168752	-0.018665939	-0.004582666	-0.005164159	-0.389744796	0	0	1	0	0	0	0	0	0	0	0	0	0
DR240.mol2	-13.7	1	3.03	259.157229	16	792	371.3	29.46	341.84	2	3	6	40	21	19	31.78	0	2	10	1.54	58.38	41	2849	142	17.69	2	1160	25	-0.721236103	-0.052877113	-0.465155668	-0.036906776	-0.040087427	-0.017302381	-0.012788837	-0.856467873	0	0	1	0	0	0	0	0	0	0	0	0	0
DR241.mol2	-8.08	1	1.39	165.115364	10	202	250.76	20.23	230.53	2	2	3	27	15	12	19.86	0	1	6	2.33	29.66	27	489	92	11.89	1	283	15	-0.67305242	-0.048915067	-0.39924019	-0.032208602	-0.035035046	-0.039983312	-0.329025938	-0.807662904	0	0	0	0	0	0	0	0	0	0	0	1	0
DR242.mol2	-12.04	1	3.35	248.082874	12	498	310.79	25.78	285.01	2	5	2	30	13	17	27.48	1	1	6	2.01	52.6	31	1403	100	13.53	2	832	26	-0.708044341	-0.048519084	-0.466902785	-0.03872954	-0.042232742	-0.024170188	-0.00537662	-1.003062816	0	0	0	0	0	0	0	0	0	0	1	0	0
DR243.mol2	-6.95	1	1.74	383.166748	21	1956	492.38	94.3	398.08	1	6	5	52	25	27	42.88	2	2	12	1.35	102.48	55	8420	194	23.13	4	3233	45	-0.257508501	-0.018145441	-0.0737299	-0.014120658	-0.017465659	-0.003554565	-0.126518879	-0.331082359	0	0	0	0	0	0	0	0	0	1	0	0	0
DR244.mol2	-8.73	1	2.83	324.183778	20	1258	417.9	55.94	361.96	1	4	4	48	24	24	38.46	3	1	6	1.38	90.2	51	4299	186	21.28	4	2296	42	-0.363644724	-0.026921376	-0.156014898	-0.020884119	-0.024111707	-0.006937578	-0.012908879	-0.436373669	0	0	1	0	0	0	0	0	0	0	0	0	0
DR245.mol2	-13.84	1	5.19	473.166079	28	3843	592.12	108.59	483.53	2	6	7	61	27	34	54.76	1	4	21	1.08	140.72	65	19937	224	27.52	5	5768	54	-0.407175511	-0.029258157	-0.127488418	-0.023380341	-0.028631041	-0.003602385	-8.93842E-05	-0.494427406	0	0	0	0	1	0	0	0	0	0	0	0	0
DR246.mol2	-8.42	1	-0.49	458.126005	21	3432	544.33	177.6	366.73	4	11	9	54	22	32	44.55	1	2	11	1.36	124.69	56	18021	188	24.24	3	4644	48	-0.263184164	-0.018383356	-0.04742057	-0.015472036	-0.022964833	-0.002453932	-26.02613827	-0.401042536	0	0	0	0	0	0	0	1	0	0	0	0	0
DR247.mol2	-14.81	1	2.45	259.157229	16	735	361.2	26.3	334.9	1	3	4	40	21	19	29.08	2	1	6	1.47	61.23	42	2468	158	17.35	3	1005	27	-0.779254758	-0.057130725	-0.562959711	-0.040990699	-0.044209735	-0.020144001	-0.052533104	-0.925365025	0	0	0	0	0	0	0	0	0	0	0	0	0
DR248.mol2	-9.27	1	0.47	314.141261	13	1227	431.16	86.17	344.99	2	7	9	43	22	21	32.09	0	1	5	1.92	62.51	43	5567	148	18.67	1	1312	22	-0.441443145	-0.029509992	-0.107581595	-0.021500849	-0.026871231	-0.007555262	-3.141189031	-0.713100465	1	0	0	0	0	0	0	0	0	0	0	0	0
DR249.mol2	-12.22	1	3.07	313.167794	19	1166	431.24	27.69	403.55	1	4	6	46	23	23	35.68	1	2	12	1.59	80.95	48	3929	168	20.37	3	1748	33	-0.531325958	-0.039022202	-0.441332504	-0.028338042	-0.030282486	-0.010480701	-0.01040133	-0.643184054	0	0	0	0	0	0	0	0	0	1	0	0	0
DR250.mol2	-8.2	1	2.92	610.289031	33	6944	785.27	112.34	672.93	1	11	10	86	42	44	63.65	4	2	12	1.17	213.77	91	37489	338	37.55	6	12370	84	-0.18642467	-0.013440657	-0.073016606	-0.010445688	-0.012189508	-0.001181262	-0.009861797	-0.248566227	0	0	1	0	0	0	0	0	0	0	0	0	0
DR251.mol2	-13.36	1	2.46	410.211804	23	2793	529.61	74.51	455.1	0	5	4	57	27	30	44.02	3	2	9	0.96	118.32	61	13856	228	25	5	4686	51	-0.44542088	-0.032574944	-0.17934004	-0.025231069	-0.029361957	-0.004784327	-0.04633315	-0.580983757	0	0	0	0	0	0	0	0	0	1	0	0	0
DR252.mol2	-14.76	1	3.94	720.31276	37	10769	902.15	169.58	732.57	4	13	18	98	48	50	77.88	2	2	12	1.31	234.83	101	66714	354	43.23	4	11931	69	-0.295299347	-0.020497995	-0.087067858	-0.016366422	-0.020155026	-0.001371062	-0.001695245	-0.399053172	0	0	0	0	0	0	1	0	0	0	0	0	0
DR253.mol2	-11.41	1	-0.39	269.164046	15	871	376.41	60.09	316.32	1	3	5	39	19	20	31.78	1	2	9	1.36	64.87	41	3086	142	17.32	3	1209	25	-0.570642123	-0.042401066	-0.189929147	-0.030320242	-0.036080053	-0.013103149	-28.01520613	-0.760856164	0	0	0	0	0	0	0	0	0	1	0	0	0
DR254.mol2	-10.17	1	2.25	260.188863	16	759	390.54	30.66	359.88	1	3	7	43	24	19	30.79	1	1	6	1.62	58.98	44	2570	162	18.54	2	989	25	-0.535299336	-0.039089634	-0.331724963	-0.026042627	-0.02826133	-0.013400115	-0.057193978	-0.635667961	0	0	0	0	0	0	0	0	0	1	0	0	0
DR255.mol2	-10.05	1	1.52	357.114712	18	1883	438.43	107.18	331.25	1	7	7	44	19	25	37.68	2	1	6	1.13	85.07	46	9223	156	19.68	3	2607	33	-0.401949427	-0.028138677	-0.093755698	-0.022919818	-0.030335806	-0.005336556	-0.303466966	-0.558263093	1	0	0	0	0	0	0	0	0	0	0	0	0
DR256.mol2	-10.47	1	4.18	415.272259	25	3802	606.83	69.92	536.91	4	5	16	67	37	30	47.88	0	2	12	1.27	100.67	68	25807	242	29.33	2	4437	37	-0.349110425	-0.025220353	-0.149789942	-0.017259056	-0.019506645	-0.002754685	-0.000691965	-0.418932511	0	0	0	0	0	0	0	0	0	0	0	1	0
DR257.mol2	-14.05	1	3.83	670.384269	38	9512	886.39	114.99	771.4	5	11	13	99	50	49	75.01	3	2	12	1.16	238.43	103	54001	376	43.48	5	12982	77	-0.286769488	-0.020960672	-0.122199364	-0.015852734	-0.018215848	-0.001477261	-0.002078399	-0.369781708	0	0	0	0	0	0	1	0	0	0	0	0	0
DR259.mol2	-13.4	1	5.14	305.073805	17	770	374.69	12	362.69	1	3	2	37	17	20	33.72	1	2	12	1.54	68.23	39	2383	138	16.47	3	1442	34	-0.670043029	-0.043926618	-1.116738382	-0.035765194	-0.036948525	-0.017403715	-9.70807E-05	-0.788285917	0	0	0	0	0	0	0	0	0	1	0	0	0
DR260.mol2	-12.28	1	0.12	474.204924	22	3086	617.7	140.85	476.85	1	9	6	63	30	33	49.57	3	1	6	1.46	140.91	66	13191	240	27.46	4	4838	59	-0.372029124	-0.025889569	-0.087163373	-0.019875281	-0.02574596	-0.003978276	-9.313027362	-0.558043685	0	0	0	0	1	0	0	0	0	0	0	0	0
DR261.mol2	-6.21	1	0.89	272.119463	12	706	372.39	62.75	309.64	3	5	5	38	20	18	29.12	0	1	6	2.26	52.8	38	2571	134	16.51	1	946	21	-0.345031257	-0.022822927	-0.09897311	-0.016677576	-0.020057365	-0.008796831	-0.800075452	-0.517546886	0	0	1	0	0	0	0	0	0	0	0	0	0
DR262.mol2	-6.62	1	-0.34	394.181647	19	1781	474.76	81.55	393.21	3	9	3	52	24	28	37.66	3	1	6	1.59	116.19	55	6183	206	22.8	4	3170	55	-0.236471417	-0.016797331	-0.081191903	-0.013946414	-0.016838838	-0.003717687	-14.48560658	-0.348484194	0	0	0	0	0	0	1	0	0	0	0	0	0
DR263.mol2	-11.25	1	3.41	416.20213	24	1905	524.92	85.74	439.18	0	5	2	61	32	29	45.41	5	0	0	1.37	125.98	65	6609	262	26.19	5	3654	61	-0.387788519	-0.027020205	-0.131162434	-0.021423964	-0.02560651	-0.005903342	-0.00437515	-0.468577794	0	0	1	0	0	0	0	0	0	0	0	0	0
DR264.mol2	-4.5	1	-1.35	224.079707	10	433	247.8	78.87	168.93	2	6	2	28	12	16	21.31	2	0	0	1.71	47.74	29	1222	100	12.47	2	643	23	-0.281434839	-0.020095338	-0.057093412	-0.018171741	-0.026655759	-0.01039944	-100.8086596	-0.450295742	0	0	0	0	0	0	1	0	0	0	0	0	0
DR265.mol2	-11.08	1	1.36	253.052112	10	535	302.72	68.55	234.17	2	5	2	28	11	17	24.46	0	2	11	1.85	51.45	29	1646	94	12.63	2	731	22	-0.651957886	-0.043798425	-0.161681752	-0.036612328	-0.047330077	-0.020716419	-0.483802897	-1.108328407	0	0	0	0	0	0	1	0	0	0	0	0	0
DR267.mol2	-6.82	1	1.16	341.140927	15	1251	440.91	82.41	358.5	2	7	6	46	23	23	35.8	1	1	6	1.9	79.24	47	4644	170	19.95	2	1606	34	-0.296544954	-0.019993303	-0.082763426	-0.01546922	-0.019025199	-0.005452065	-0.471865661	-0.454702262	0	0	0	0	0	0	0	0	0	1	0	0	0
DR268.mol2	-11.53	1	0.66	295.135448	14	859	406.53	71.9	334.63	2	4	5	41	21	20	34	0	2	9	1.87	64.59	42	2986	150	17.82	2	1162	27	-0.576739708	-0.039083052	-0.160428292	-0.028373783	-0.034470293	-0.013428166	-2.523538001	-0.823913869	0	0	0	0	0	0	0	0	0	1	0	0	0
DR269.mol2	-10.91	1	2.56	198.115698	13	326	264.66	12.89	251.77	1	2	0	29	14	15	24.73	2	1	6	1.66	45.77	31	791	110	12.94	3	750	25	-0.727523619	-0.055083239	-0.846613987	-0.041233486	-0.043344538	-0.033475013	-0.030056497	-0.83945033	0	0	0	0	0	0	0	0	0	1	0	0	0
DR271.mol2	-12.68	1	7.1	371.224915	26	2141	537.32	22.82	514.5	0	2	8	57	29	28	46.51	0	3	18	1.5	105.84	59	9074	200	25.33	3	3104	41	-0.452709521	-0.034146056	-0.555471805	-0.023590908	-0.024637253	-0.005920536	-1.00688E-06	-0.48753333	0	0	0	0	0	0	0	1	0	0	0	0	0
DR272.mol2	-6.44	1	1.72	811.473143	43	14388	1110.24	192.55	917.69	1	14	11	123	65	58	87.16	5	0	0	1.34	317.64	127	91348	478	53.04	5	22149	109	-0.111039384	-0.007936534	-0.033447334	-0.005800804	-0.00701793	-0.000447615	-0.122717087	-0.149774052	0	0	0	0	0	0	1	0	0	0	0	0	0
DR273.mol2	-11.13	1	0.27	387.190654	19	2195	494.84	97.72	397.12	1	9	4	53	25	28	40.63	3	1	6	1.27	107.94	56	9815	202	23.28	4	3779	47	-0.397595762	-0.028752454	-0.113924287	-0.022497537	-0.028033545	-0.005071837	-5.978603858	-0.585930597	0	0	0	0	1	0	0	0	0	0	0	0	0
DR274.mol2	-5.63	1	1.42	225.136493	12	468	329.78	60.69	269.09	4	4	4	35	19	16	24.79	0	1	6	2.38	45.53	35	1416	120	15.47	1	619	19	-0.352175565	-0.025028413	-0.092845758	-0.01708657	-0.020940239	-0.01204019	-0.214229465	-0.46956742	0	0	0	0	0	0	0	0	0	0	0	1	0
DR275.mol2	-10.26	1	7.1	471.31373	32	4424	685.48	54.05	631.43	2	3	9	76	41	35	57.25	1	3	18	1.12	143.62	79	25125	286	33.47	4	6506	58	-0.293200284	-0.021773204	-0.189861424	-0.014970546	-0.016252015	-0.002319623	-8.1514E-07	-0.320687811	0	0	0	0	0	0	0	0	0	0	0	1	0
DR276.mol2	-6.82	1	3.68	300.172545	19	928	378.08	43.37	334.71	0	3	0	46	24	22	33.43	4	0	0	1.6	82.95	49	2882	194	19.89	4	2094	45	-0.31002427	-0.022722045	-0.157263867	-0.018039923	-0.020377443	-0.007349713	-0.001425012	-0.35897547	0	0	0	0	0	0	0	0	0	0	0	0	0
DR277.mol2	-12.22	1	3.6	288.20893	19	802	394.82	37.3	357.52	1	2	0	49	28	21	33.4	4	0	0	1.35	78.11	52	2370	212	21	4	1683	44	-0.58192843	-0.042401521	-0.327627266	-0.030952072	-0.034181296	-0.015237527	-0.00306965	-0.643184054	0	0	0	0	1	0	0	0	0	0	0	0	0
DR278.mol2	-7.87	1	-2.01	180.064726	7	211	223.75	72.68	151.07	1	3	0	21	8	13	16.69	2	0	0	1.87	36.83	22	444	74	9.37	2	352	22	-0.605406445	-0.043708082	-0.108286788	-0.035174453	-0.052096934	-0.037299923	-805.3606239	-1.124326254	0	0	0	0	0	0	0	0	0	0	0	1	0
DR279.mol2	-8.58	1	4.9	370.15374	21	1444	484.9	77.78	407.12	0	4	4	51	26	25	43.87	2	2	12	1.3	94.03	54	5138	196	22.44	4	2640	42	-0.343341849	-0.023189138	-0.110356727	-0.017701683	-0.021083578	-0.005944284	-0.00010806	-0.408740296	0	0	0	0	0	0	0	0	0	1	0	0	0
DR280.mol2	-9.49	1	2.64	375.13267	20	1596	475.79	107.37	368.42	1	5	6	50	25	25	40.61	1	2	10	1.35	89.45	52	6331	186	21.98	3	1980	35	-0.379691338	-0.025303804	-0.088407222	-0.019950574	-0.025764843	-0.005947546	-0.021745565	-0.474614173	0	0	0	0	0	0	0	0	0	1	0	0	0
DR281.mol2	-9.2	1	2.93	263.053548	14	533	318.03	41.83	276.2	0	3	2	31	14	17	28.58	1	2	11	1.27	52.19	33	1638	116	13.84	3	878	23	-0.541207562	-0.034975877	-0.219950479	-0.02892975	-0.03331111	-0.01726178	-0.010809678	-0.657180611	0	1	0	0	0	0	0	0	0	0	0	0	0
DR282.mol2	-15.14	1	6.62	602.206227	31	6752	736.37	101.94	634.43	2	10	11	75	33	42	59.69	2	2	12	1.35	190.23	78	39510	276	33.13	4	10007	71	-0.360413578	-0.025136522	-0.14849294	-0.020556745	-0.023859796	-0.002241909	-3.6312E-06	-0.488302266	0	0	0	0	0	0	1	0	0	0	0	0	0
DR283.mol2	-5.46	1	2.48	311.130362	14	1014	405.93	85.21	320.72	2	6	2	42	21	21	32.58	1	1	6	1.7	68.56	43	3768	156	18.23	2	1323	31	-0.259829864	-0.017537431	-0.064035056	-0.013441793	-0.017013055	-0.005381092	-0.018067928	-0.389744796	1	0	0	0	0	0	0	0	0	0	0	0	0
DR284.mol2	-5.46	1	2.18	270.103813	12	685	360.52	59.59	300.93	2	5	4	36	18	18	28.19	0	1	6	2.33	53.14	36	2397	126	15.61	1	853	23	-0.303134841	-0.020201222	-0.091566154	-0.015134881	-0.018131882	-0.007965587	-0.036050257	-0.454702262	1	0	0	0	0	0	0	0	0	0	0	0	0
DR285.mol2	-3.63	1	-0.18	339.098787	12	948	419.68	97.9	321.78	1	9	3	43	21	22	31.05	3	0	0	1.84	80.86	45	2928	174	18.44	3	1348	35	-0.164782693	-0.010690747	-0.037029819	-0.008638056	-0.011266142	-0.003824071	-5.486991383	-0.302101605	0	0	0	0	0	0	0	0	0	1	0	0	0
DR286.mol2	-7.87	1	2.43	263.188529	16	670	396.52	43.05	353.47	1	3	4	44	25	19	30.86	1	1	6	1.87	62.11	45	1982	166	19.04	2	1038	30	-0.414225462	-0.029903597	-0.182817277	-0.01984839	-0.022265776	-0.011746692	-0.029240877	-0.491892736	0	0	0	0	0	0	0	0	0	1	0	0	0
DR287.mol2	-11.65	1	3.47	430.246772	24	2772	551.78	94.26	457.52	2	7	9	65	34	31	46.63	3	0	0	1.58	123.15	67	12017	250	28.22	3	3391	48	-0.375683898	-0.027068654	-0.123554008	-0.021106602	-0.025455064	-0.004201371	-0.003946247	-0.485258368	0	0	1	0	0	0	0	0	0	0	0	0	0
DR288.mol2	-9.44	1	1.36	133.089149	9	119	191.46	26	165.46	1	1	1	21	11	10	16.62	1	1	6	1.48	23.05	22	258	78	9.37	2	182	10	-0.944073583	-0.070935429	-0.363105224	-0.049309181	-0.057057511	-0.079333915	-0.412103066	-1.048970648	0	0	0	0	0	0	0	0	0	1	0	0	0
DR289.mol2	-6.62	1	4.57	500.238573	26	4909	633.39	96.22	537.17	3	9	14	70	35	35	48.61	1	1	6	1.65	133.28	71	30548	256	30.55	2	5491	47	-0.189177134	-0.013236084	-0.068813133	-0.01045359	-0.012326079	-0.001348788	-0.000178212	-0.254661526	0	0	0	0	0	0	0	0	0	0	0	0	1
DR290.mol2	-10.8	1	0.97	371.151288	19	2003	471.04	66.48	404.56	0	6	5	48	22	26	39.47	2	2	12	0.98	93.07	51	9626	182	21.32	4	2999	39	-0.41557087	-0.029111694	-0.162527717	-0.02293827	-0.026707639	-0.00539433	-1.157759745	-0.568675927	0	0	0	0	0	0	0	0	0	1	0	0	0
DR291.mol2	-12.69	1	3.06	342.043902	17	1035	381.69	43.07	338.62	0	5	1	35	12	23	35.51	1	3	17	1.55	87.31	38	3138	126	16.02	4	1786	43	-0.551634702	-0.037093479	-0.294580872	-0.033240583	-0.037468543	-0.012258549	-0.011050436	-0.746329302	0	0	0	0	0	0	0	0	0	1	0	0	0
DR292.mol2	-8.13	1	3.83	407.164303	21	2075	505.14	66.07	439.07	0	7	5	52	24	28	41.36	2	2	12	1.35	109.06	55	8473	200	22.83	4	3582	46	-0.290292024	-0.019962891	-0.123023712	-0.016090939	-0.018512257	-0.003917194	-0.001202245	-0.387056032	0	0	0	0	0	0	0	0	0	1	0	0	0
DR293.mol2	-13.64	1	4.52	301.240565	20	1039	452.26	33.82	418.44	1	2	5	53	31	22	36.84	2	1	6	1.63	76.32	55	3474	212	22.85	3	1552	33	-0.620048539	-0.045282971	-0.403343225	-0.030162004	-0.032599818	-0.013129035	-0.000411954	-0.682053393	0	0	0	0	0	0	0	0	0	1	0	0	0
DR294.mol2	-6.82	1	4.69	365.168759	22	1584	464.35	37.14	427.21	0	2	4	51	25	26	41.93	3	2	12	1.33	101.07	55	5724	204	22.62	5	2338	41	-0.262328228	-0.018677759	-0.183643886	-0.014688347	-0.015965296	-0.004305893	-0.000139257	-0.31002427	0	0	1	0	0	0	0	0	0	0	0	0	0
DR295.mol2	-16.21	1	1.32	290.13789	14	946	388.82	53.47	335.35	2	7	5	39	18	21	29.92	1	1	6	1.85	70.18	40	3232	130	17.37	2	1466	33	-0.772088121	-0.055883258	-0.303232664	-0.041700145	-0.04834904	-0.017139377	-0.776043678	-1.158132181	0	0	0	0	0	0	1	0	0	0	0	0	0
DR296.mol2	-14.51	1	2.04	369.18009	19	1952	491.01	53.47	437.54	3	8	6	50	23	27	40.3	1	2	12	1.5	101.84	52	8230	172	22.31	3	3180	47	-0.537471824	-0.039308022	-0.271399649	-0.029554875	-0.033166657	-0.007434293	-0.132348635	-0.76377575	0	0	0	0	0	0	0	0	0	0	1	0	0
DR298.mol2	-12.42	1	4.01	278.178299	19	953	391.55	26.48	365.07	0	2	4	43	22	21	34.51	2	1	6	1.35	69.87	45	3219	158	19.04	3	1356	27	-0.591267079	-0.044635432	-0.468905161	-0.031711426	-0.034011583	-0.01302897	-0.001213397	-0.653505719	0	0	0	0	0	0	0	0	0	0	0	1	0
DR299.mol2	-9.01	1	3.6	441.160994	24	3093	560.07	110.16	449.91	2	7	5	58	27	31	46.81	2	2	12	1.08	122.89	61	15902	218	25.59	4	4911	53	-0.290513382	-0.020414123	-0.08175304	-0.016079981	-0.020017148	-0.002911709	-0.002262184	-0.375246452	1	0	0	0	0	0	0	0	0	0	0	0	0
DR300.mol2	-9.11	1	3.42	609.296462	37	6292	802.84	90.97	711.87	2	6	2	86	41	45	67.62	3	4	24	1.14	234.2	92	28021	330	38.26	7	17576	90	-0.202426799	-0.014950367	-0.100134176	-0.011346228	-0.012796165	-0.001447744	-0.003463224	-0.246194756	0	0	0	0	0	0	0	0	1	0	0	0	0
DR301.mol2	-4.49	1	2.74	144.11503	8	131	234.15	37.3	196.85	1	2	5	26	16	10	16.29	0	0	0	3.5	20.95	25	300	92	10.98	0	131	10	-0.449122587	-0.031164174	-0.1204082	-0.019180977	-0.022815473	-0.034284167	-0.008172688	-0.561403233	0	0	0	0	0	0	0	0	0	1	0	0	0
DR302.mol2	-11.39	1	1.33	488.220574	23	3398	642.54	141.67	500.87	1	8	7	66	32	34	51.32	3	1	6	1.4	146.28	69	15106	252	28.71	4	5313	61	-0.33487969	-0.023321241	-0.080369235	-0.017720157	-0.022732265	-0.003350768	-0.532558997	-0.495039541	0	0	0	0	1	0	0	0	0	0	0	0	0
DR304.mol2	-11.08	1	2.83	277.204179	17	792	421.02	43.05	377.97	1	3	5	47	27	20	32.62	1	1	6	2.03	66.2	48	2486	178	20.29	2	1170	30	-0.554164203	-0.039982384	-0.25745143	-0.02632484	-0.029323185	-0.013994046	-0.016393378	-0.651957886	0	0	0	0	0	0	0	0	0	1	0	0	0
DR305.mol2	-9.87	1	4.7	454.283158	27	3698	676.02	74.3	601.72	0	6	14	71	38	33	51.77	0	2	12	1.78	129.58	72	19459	256	30.77	2	4706	55	-0.29913506	-0.021729745	-0.132859448	-0.014602315	-0.016405399	-0.002669404	-0.000196961	-0.365609518	0	0	1	0	0	0	0	0	0	0	0	0	0
DR306.mol2	-10.14	1	2.79	810.420379	46	11658	1050.83	185.15	865.68	3	12	10	117	58	59	88.07	6	3	15	1.09	371.16	125	55265	474	51.25	9	20687	140	-0.17182655	-0.012509269	-0.054754342	-0.00964739	-0.011710755	-0.000869597	-0.016441532	-0.220386227	0	0	0	0	0	0	0	1	0	0	0	0	0
DR307.mol2	-8.63	1	2.59	824.399644	46	12104	1046.43	191.87	854.56	3	13	10	116	56	60	88.23	6	3	15	1.09	381.04	124	57408	468	50.95	9	21439	142	-0.143865571	-0.01047057	-0.044988452	-0.008248936	-0.010101028	-0.000713147	-0.022187487	-0.187650745	0	0	0	0	0	0	0	1	0	0	0	0	0
DR308.mol2	-6.21	1	2.96	308.104859	19	1092	374.96	63.6	311.36	1	4	4	39	16	23	33.59	1	2	12	1.71	84.08	41	3477	136	17.69	3	1828	38	-0.270024462	-0.020157302	-0.097650356	-0.016563267	-0.019946565	-0.005687328	-0.006809747	-0.326871717	0	1	0	0	0	0	0	0	0	0	0	0	0
DR309.mol2	-4.83	1	-0.76	268.104579	10	701	308.01	115.08	192.93	3	8	3	33	14	19	24.22	2	0	0	1.78	61.24	34	2197	116	14.22	2	989	29	-0.253982468	-0.017999196	-0.04193315	-0.015667241	-0.025012527	-0.006883976	-27.76881457	-0.48256669	0	0	0	0	0	0	1	0	0	0	0	0	0
DR310.mol2	-10.67	1	2.68	412.11246	21	2344	483.28	81.91	401.37	1	7	3	49	21	28	44.1	3	2	12	1	106.52	53	11279	190	21.91	5	3723	44	-0.381165965	-0.025897414	-0.130297241	-0.022083775	-0.026590545	-0.004553177	-0.02229832	-0.508221286	0	0	0	0	0	0	0	0	0	1	0	0	0
DR311.mol2	-10.98	1	1.21	309.184112	19	1137	406.26	56.61	349.65	0	4	3	46	23	23	35.46	2	1	6	1.66	82.87	48	3784	170	20.23	3	1649	36	-0.477185756	-0.03549753	-0.193875153	-0.02701539	-0.03138931	-0.009652834	-0.67672981	-0.577645915	0	0	0	0	0	0	0	0	0	1	0	0	0
DR500.mol2	-6.79650588	1	-1.11	181.040879	5	190	227.61	79.82	147.79	2	5	4	22	11	11	16.5	0	0	0	3.15	23.81	21	530	74	9.38	0	190	8	-0.617864171	-0.037541278	-0.085147906	-0.029860313	-0.04598759	-0.035771084	-87.55595653	-1.359301176	0	0	0	0	0	0	0	0	0	1	0	0	0
DR501.mol2	-9.379178115	1	1.68	336.204907	18	1568	483.07	63.6	419.47	3	6	10	52	28	24	36.87	0	1	6	2.42	79.51	52	6784	184	22.52	1	1982	31	-0.390799088	-0.027897208	-0.147471354	-0.019415774	-0.022359592	-0.005981619	-0.195958805	-0.521065451	0	0	1	0	0	0	0	0	0	0	0	0	0
DR502.mol2	-11.716889	1	2.04	411.198048	23	2410	541.66	103.37	438.29	1	6	7	58	29	29	46.9	2	2	12	1.24	112.32	61	10772	220	25.56	4	4062	47	-0.404030655	-0.028494515	-0.113349028	-0.021631446	-0.026733188	-0.00486178	-0.106859298	-0.509429956	0	0	0	0	0	0	0	0	0	1	0	0	0
DR504.mol2	-8.95779475	1	2.76	243.125929	15	642	339.35	26.3	313.05	1	3	4	35	17	18	29.02	0	2	10	1.74	55.09	36	2083	122	15.5	2	1028	25	-0.497655264	-0.036844259	-0.340600561	-0.02639692	-0.028614582	-0.013952951	-0.015566863	-0.597186317	0	0	0	0	0	0	0	0	0	1	0	0	0
DR505.mol2	-6.79650588	1	2.45	265.088497	12	676	336.86	92.31	244.55	2	5	5	33	15	18	28.97	1	1	6	1.67	54.29	34	2362	114	14.64	2	933	23	-0.37758366	-0.02563863	-0.073626973	-0.020176055	-0.027791887	-0.010054003	-0.024114913	-0.56637549	0	0	0	0	0	0	0	0	0	0	1	0	0
DR506.mol2	-8.563597409	1	1.44	239.152144	13	560	352.71	60.69	292.02	4	4	5	38	21	17	26.61	0	1	6	2.25	49.66	38	1788	132	16.7	1	744	22	-0.503741024	-0.035808157	-0.141103928	-0.024279429	-0.02932538	-0.015292138	-0.310925429	-0.658738262	0	0	0	0	0	0	0	0	0	0	0	0	0
DR507.mol2	-11.56580206	1	0.75	307.168462	19	1053	398.78	48.48	350.3	0	3	1	44	21	23	35.24	3	1	6	1.53	86.57	47	3256	170	19.46	4	1748	42	-0.502860959	-0.037652961	-0.238568524	-0.029002964	-0.033016849	-0.010983668	-2.056722766	-0.608726424	0	0	0	0	0	0	0	0	0	0	0	0	1
DR508.mol2	-11.55448535	1	0.86	389.206304	19	2380	519.46	84.13	435.33	2	9	8	55	27	28	41.35	2	1	6	1.32	103.22	57	11517	202	24.07	3	3424	43	-0.412660191	-0.029687303	-0.137340846	-0.022243263	-0.0265419	-0.004854826	-1.594962976	-0.608130808	0	0	0	0	1	0	0	0	0	0	0	0	0
DR509.mol2	-11.82452016	1	2.31	313.09819	17	936	375.53	35.18	340.35	1	4	0	38	16	22	33.85	2	2	12	1.57	80.78	41	2813	142	17.15	4	1721	39	-0.537478189	-0.037766172	-0.336114842	-0.031487551	-0.034742236	-0.012633034	-0.057913995	-0.695560009	0	0	0	0	0	0	0	0	0	1	0	0	0
DR510.mol2	-11.85480049	1	3.95	255.162314	17	728	378.73	9.23	369.5	1	2	6	40	21	19	31.33	0	2	12	1.69	59.32	41	2311	140	17.69	2	1028	25	-0.623936868	-0.046459841	-1.284377084	-0.031301456	-0.032083357	-0.016284067	-0.00133013	-0.697341205	0	0	0	0	0	0	0	0	0	1	0	0	0
DR511.mol2	-11.49415825	1	-2.86	993.441208	43	22869	1243.34	264.35	978.99	11	25	18	135	67	68	99.6	2	1	6	1.88	376.32	137	160243	494	58.76	3	35148	106	-0.169031739	-0.011570044	-0.043480833	-0.009244582	-0.011740833	-0.000502609	-8326.781568	-0.267306006	0	0	0	0	1	0	0	0	0	0	0	0	0
DR512.mol2	-14.36595966	1	2.75	381.185255	22	2452	491.11	66.8	424.31	1	5	6	52	24	28	40.8	2	2	12	1.12	103.63	55	12374	198	23.04	4	3654	43	-0.513069988	-0.037687606	-0.215059276	-0.02925202	-0.033857226	-0.005858874	-0.02554669	-0.652998167	0	0	0	0	0	0	0	0	0	1	0	0	0
DR513.mol2	-11.95625005	1	0.86	291.011958	11	515	272.57	30.82	241.75	2	5	1	27	10	17	25.39	2	1	6	1.33	52.82	29	1527	96	12.31	3	890	24	-0.703308827	-0.041085082	-0.387938029	-0.043864879	-0.049457084	-0.02321602	-1.650421944	-1.086931823	0	0	0	0	0	0	0	0	0	0	0	0	1
DR515.mol2	-11.17009463	1	3.41	318.073161	16	718	381.41	26.48	354.93	0	2	5	38	19	19	32.45	1	1	6	1.72	59.85	39	2256	134	16.79	2	1042	25	-0.587899717	-0.035118004	-0.421831368	-0.029286318	-0.031471261	-0.015557235	-0.004345671	-0.698130914	0	0	0	0	0	0	0	0	0	0	0	1	0
DR516.mol2	-8.356414093	1	4.58	305.199094	18	1411	446.24	46.53	399.71	2	4	9	49	27	22	34.81	0	1	6	2.02	66.8	49	6722	172	21.28	1	1675	26	-0.379837004	-0.027380206	-0.179591964	-0.018726278	-0.020906192	-0.005922335	-0.000219796	-0.464245227	0	0	0	1	0	0	0	0	0	0	0	0	0
DR517.mol2	-6.79650588	1	2.3	236.094963	15	521	282.92	20.31	262.61	1	3	0	30	12	18	27.07	1	2	12	1.85	60.41	32	1332	102	13.84	3	928	33	-0.37758366	-0.02878717	-0.334638399	-0.024022713	-0.025880606	-0.013045117	-0.03406322	-0.453100392	0	0	0	0	0	0	0	0	0	1	0	0	0
DR518.mol2	-11.74201351	1	2.62	290.118591	16	851	391.32	35.71	355.61	0	4	6	39	19	20	32.52	1	1	6	1.88	63.78	40	2849	136	17.25	2	1196	26	-0.587100676	-0.040473151	-0.328815836	-0.030006168	-0.033019357	-0.013797901	-0.028167129	-0.733875844	0	0	0	0	0	0	0	0	0	0	0	1	0
DR519.mol2	-6.79650588	1	-2.34	162.113018	7	170	248.63	57.53	191.1	2	4	4	27	16	11	16.58	0	0	0	3.61	24.75	26	417	94	11.54	0	170	9	-0.617864171	-0.041924492	-0.118138465	-0.027335824	-0.03556518	-0.039979446	-1486.913474	-0.970929411	1	0	0	0	0	0	0	0	0	0	0	0	0
DR520.mol2	-12.17744546	1	3.37	406.189257	24	3062	539.27	63.71	475.56	3	5	10	56	26	30	47.94	0	4	19	1.01	112.14	59	16535	200	25.18	4	4077	45	-0.405914849	-0.029979733	-0.191138682	-0.022581352	-0.025606539	-0.003976958	-0.005194649	-0.507393561	0	0	1	0	0	0	0	0	0	0	0	0	0
DR521.mol2	-11.55448535	1	2.81	388.15537	21	2068	502.84	73.71	429.13	1	6	8	52	25	27	42.3	1	2	12	1.44	98.42	54	9281	190	23.02	3	3070	38	-0.427943902	-0.029767681	-0.156756008	-0.022978453	-0.026925373	-0.005587275	-0.017895779	-0.550213588	0	0	0	0	0	0	0	0	0	0	0	1	0
DR522.mol2	-9.466404709	1	4.01	319.181526	18	1212	455.52	26.48	429.04	1	4	8	48	26	22	38.25	1	1	6	1.57	71.86	49	4904	176	20.85	2	1717	31	-0.430291123	-0.029658373	-0.357492625	-0.020781535	-0.022064154	-0.007810565	-0.000925092	-0.525911373	0	0	0	0	0	0	0	0	0	0	1	0	0
DR523.mol2	-10.10205214	1	4.29	540.308704	32	4484	690.88	99.13	591.75	1	7	6	83	44	39	58.15	6	0	0	1.26	189.67	88	19780	350	35.77	6	7838	83	-0.259026978	-0.018696815	-0.101907113	-0.014622007	-0.017071487	-0.002252911	-0.000518095	-0.315689129	0	0	0	0	0	0	0	0	0	0	0	1	0
DR524.mol2	-11.94825734	1	2.39	291.183444	17	929	418.41	60.12	358.29	1	4	7	46	25	21	32.84	1	1	6	1.9	70.23	47	3078	172	19.98	2	1128	29	-0.568964635	-0.041033436	-0.198740142	-0.028556338	-0.033348007	-0.012861418	-0.048674844	-0.702838667	0	0	0	0	0	0	0	0	0	0	0	0	1
DR525.mol2	-8.048175895	1	4.57	1201.841368	62	37337	1731.15	303.13	1428.02	5	23	15	196	111	85	129.41	1	0	0	4.22	539.73	196	260224	734	83.32	1	63427	150	-0.094684422	-0.006696538	-0.026550245	-0.004649034	-0.005635899	-0.000215555	-0.000216619	-0.129809289	0	0	0	0	0	0	0	1	0	0	0	0	0
DR526.mol2	-12.33663784	1	4.54	426.230728	28	2965	571.1	39.89	531.21	1	4	7	62	30	32	49.84	2	3	18	1.24	134.13	66	13271	236	27.64	5	4201	54	-0.385519932	-0.028943567	-0.309266429	-0.021601537	-0.023223655	-0.004160755	-0.000355793	-0.440594209	0	0	0	0	1	0	0	0	0	0	0	0	0
DR527.mol2	-10.05308422	1	2.51	263.188529	16	672	391.69	54.05	337.64	2	3	4	44	25	19	30.72	1	1	6	1.85	61.83	45	1979	166	19.14	2	996	28	-0.529109696	-0.038197273	-0.185996008	-0.02566592	-0.029774565	-0.014959947	-0.031067	-0.628317764	0	0	0	0	0	0	0	0	0	1	0	0	0
DR528.mol2	-12.23371058	1	2.32	200.131349	13	353	297.45	28.68	268.77	1	1	2	31	16	15	23.99	1	1	6	1.83	43.54	32	920	110	13.69	2	508	21	-0.815580706	-0.061128407	-0.426558946	-0.041128629	-0.045517396	-0.034656404	-0.05855422	-0.94105466	0	0	0	0	0	0	0	0	0	0	0	0	0
DR529.mol2	-10.08630888	1	1.27	303.914603	6	398	290.41	85.04	205.37	2	8	2	22	6	16	26.39	0	1	6	2.86	48.63	22	1001	72	9.77	1	580	25	-0.630394305	-0.033187971	-0.118606643	-0.034731273	-0.049112864	-0.025342485	-0.541666858	-1.681051481	0	0	0	0	0	0	0	0	0	0	0	0	1
DR530.mol2	-12.51916383	1	5.5	309.266779	19	1099	483.2	39.89	443.31	0	3	8	57	35	22	36.7	2	0	0	1.75	74.21	58	3946	230	23.99	2	1441	34	-0.569052901	-0.040480144	-0.313842162	-0.025908866	-0.028240202	-0.011391414	-3.96E-05	-0.65890336	0	0	0	0	0	0	0	0	0	0	0	0	0
DR531.mol2	-12.23371058	1	2.3	311.188529	20	1082	396.92	61.09	335.83	1	3	2	48	25	23	35	4	0	0	1.5	87.54	51	3595	202	20.8	4	2152	47	-0.53190046	-0.039312858	-0.200257171	-0.030821603	-0.036428284	-0.011306572	-0.061313796	-0.611685529	0	0	0	0	1	0	0	0	0	0	0	0	0
DR532.mol2	-6.913658812	1	4.69	250.044151	13	597	279.33	57.53	221.8	2	5	2	26	8	18	23.94	0	2	12	1.86	56.92	27	1793	82	12.09	2	984	28	-0.384092156	-0.027649752	-0.120174845	-0.024750864	-0.031170689	-0.011580668	-0.000141159	-0.531819909	0	0	0	0	0	0	0	0	0	1	0	0	0
DR533.mol2	-11.54705962	1	3.7	281.177964	19	930	401.47	22.82	378.65	0	2	4	44	23	21	34.27	1	2	12	1.39	70.63	46	3070	164	19.42	3	1458	29	-0.549859982	-0.04106673	-0.506006119	-0.028761949	-0.030495338	-0.012416193	-0.002303941	-0.60773998	0	0	0	0	0	0	0	0	0	0	0	1	0
DR534.mol2	-13.65520997	1	3.99	279.162314	19	882	388.09	22.82	365.27	0	2	3	42	21	21	34.19	1	2	12	1.48	72.71	44	2780	152	18.65	3	1385	35	-0.650248094	-0.048914948	-0.598387816	-0.035185679	-0.03738388	-0.015482097	-0.001397328	-0.718695262	0	0	0	0	0	0	0	0	0	1	0	0	0
DR535.mol2	-10.01196371	1	1.39	165.115364	10	202	250.5	20.23	230.27	2	2	3	27	15	12	19.86	0	1	6	2.33	29.66	27	489	92	11.89	1	283	15	-0.834330309	-0.060636173	-0.494906758	-0.039967919	-0.043479236	-0.049564177	-0.407867656	-1.001196371	0	0	0	0	0	0	0	0	0	0	0	1	0
DR536.mol2	-12.03507857	1	2.54	393.168856	22	2396	516.39	62.7	453.69	1	7	11	52	23	29	43.33	1	2	12	1.44	110.02	54	10435	178	23.3	3	3792	43	-0.415002709	-0.030610458	-0.191947027	-0.023306181	-0.026527097	-0.005022988	-0.034709546	-0.547049026	0	0	0	0	0	0	0	1	0	0	0	0	0
DR537.mol2	-12.17744546	1	3.54	324.163792	20	1298	440.5	46.61	393.89	0	4	6	45	21	24	35.71	1	2	12	1.59	87.89	47	4554	166	19.92	3	1925	39	-0.507393561	-0.037565718	-0.261262507	-0.027644598	-0.030915853	-0.009381699	-0.003512014	-0.608872273	0	0	0	0	0	0	0	0	0	1	0	0	0
DR538.mol2	-10.46521898	1	4.21	312.166019	19	988	436.11	52.48	383.63	0	3	5	46	24	22	37.89	1	2	12	1.73	78.16	48	3136	170	20.26	3	1741	37	-0.475691772	-0.03352453	-0.199413471	-0.023996742	-0.027279459	-0.010592327	-0.00064528	-0.550800999	0	0	0	0	0	0	0	0	0	0	0	0	0
DR539.mol2	-11.62588815	1	2.01	305.081871	16	851	365.08	60.69	304.39	4	5	1	37	16	21	31.76	1	2	12	1.53	74.31	39	2609	132	16.83	3	1449	39	-0.553613721	-0.038107437	-0.191561841	-0.031844769	-0.038194054	-0.013661443	-0.113612506	-0.726618009	0	0	1	0	0	0	0	0	0	0	0	0	0
DR540.mol2	-7.562930657	1	3.14	242.094294	15	650	318.55	46.53	272.02	1	2	4	32	14	18	26.96	0	2	12	1.69	54.8	33	2135	106	14.53	2	990	24	-0.420162814	-0.031239607	-0.162538806	-0.023741738	-0.027802848	-0.011635278	-0.005478859	-0.504195377	0	0	0	0	0	0	0	0	1	0	0	0	0
DR541.mol2	-12.23371058	1	0.86	303.10192	15	956	363.94	74.78	289.16	0	6	3	36	14	22	29.87	2	1	6	1.81	80.12	38	3000	130	16.07	3	1501	41	-0.556077754	-0.040361706	-0.163596023	-0.033614636	-0.042307756	-0.012796768	-1.688722159	-0.815580706	0	0	0	0	0	0	0	0	0	0	0	0	0
DR543.mol2	-11.95625005	1	3.2	318.155513	15	1216	421.74	30.82	390.92	1	7	10	43	21	22	29.83	0	1	6	2.41	69.94	43	4796	150	18.63	1	1531	28	-0.543465911	-0.037579893	-0.387938029	-0.028349813	-0.030584902	-0.009832442	-0.007543884	-0.797083337	0	0	0	0	0	0	0	0	0	1	0	0	0
DR545.mol2	-7.832230708	1	3.46	423.346092	24	2827	681.69	68.46	613.23	0	6	18	75	45	30	50.14	0	1	6	2.62	108.53	75	13204	276	31.87	1	3326	41	-0.261074357	-0.018500775	-0.114405941	-0.011489432	-0.012772093	-0.00277051	-0.002715723	-0.326342946	0	0	0	0	0	0	0	0	1	0	0	0	0
DR546.mol2	-11.88671837	1	3.02	446.152097	22	3020	551.05	67.06	483.99	1	9	8	55	24	31	46.15	2	2	12	1.12	120.93	58	14698	202	24.43	4	4768	48	-0.383442528	-0.026642749	-0.177254971	-0.021571034	-0.024559843	-0.003935999	-0.011351728	-0.54030538	0	0	0	0	0	0	0	1	0	0	0	0	0
DR547.mol2	-10.45302604	1	2.21	245.012267	9	384	266.24	29.43	236.81	2	6	2	24	9	15	23.35	0	1	6	2.24	41.39	24	1088	74	10.83	1	508	19	-0.696868403	-0.042663276	-0.355182672	-0.039261666	-0.044140982	-0.027221422	-0.064452836	-1.161447338	0	0	1	0	0	0	0	0	0	0	0	0	0
DR548.mol2	-10.33068894	1	1.76	275.152144	16	854	362.81	60.12	302.69	1	4	4	41	21	20	30.28	2	1	6	1.36	65.8	43	2975	160	17.98	3	1243	30	-0.516534447	-0.03754537	-0.17183448	-0.028474102	-0.034129601	-0.012096825	-0.179526798	-0.645668059	1	0	0	0	0	0	0	0	0	0	0	0	0
DR549.mol2	-6.950799171	1	0.37	160.074896	8	182	202.9	25.78	177.12	2	4	1	20	8	12	18.64	0	2	10	1.83	31.53	21	397	64	9.27	2	368	17	-0.579233264	-0.043422169	-0.269619828	-0.034257266	-0.039243446	-0.038191204	-2.965068566	-0.868849896	0	0	0	0	0	0	0	0	0	0	0	0	0
DR550.mol2	-10.81280183	1	1.19	299.152144	18	824	378.93	49.12	329.81	0	4	1	43	21	22	32.47	4	1	6	1.5	87.32	47	2211	184	18.78	5	2007	51	-0.491490992	-0.036144825	-0.22013033	-0.02853509	-0.032784942	-0.013122332	-0.698133123	-0.600711213	0	0	0	0	0	0	0	0	0	0	0	1	0
DR551.mol2	-7.205696307	1	1.36	151.099714	9	166	224.21	20.23	203.98	2	2	2	24	13	11	17.95	0	1	6	1.97	25.65	24	408	80	10.66	1	250	11	-0.655063301	-0.047688352	-0.356188646	-0.032138158	-0.035325504	-0.043407809	-0.314540052	-0.800632923	0	0	0	0	0	0	0	0	0	0	0	0	1
DR552.mol2	-12.23371058	1	2.71	374.176106	21	1831	503.48	56.64	446.84	1	5	8	53	27	26	42.09	1	2	12	1.52	93.69	55	7856	196	23.35	3	2761	37	-0.47052733	-0.032695061	-0.215990653	-0.024298305	-0.02737828	-0.006681437	-0.023853835	-0.582557647	0	0	0	0	0	0	0	0	0	1	0	0	0
DR553.mol2	-13.53674663	1	4.04	426.195486	24	3379	554.58	75.15	479.43	0	6	8	58	27	31	45.71	1	3	15	0.98	117.94	61	19011	218	25.57	4	5026	48	-0.436669246	-0.031761825	-0.180129696	-0.024409006	-0.028235085	-0.00400614	-0.001234566	-0.56403111	0	0	0	0	0	0	0	0	0	1	0	0	0
DR554.mol2	-13.44348863	1	1.44	332.222569	20	1371	467.58	46.53	421.05	1	4	6	54	30	24	37.58	2	1	6	1.46	87.04	56	5196	214	23.36	3	1953	42	-0.56014536	-0.040465308	-0.288920882	-0.028751205	-0.031928485	-0.009805608	-0.48810357	-0.672174432	0	0	0	0	0	0	0	0	0	0	0	1	0
DR555.mol2	-13.21410166	1	1.33	255.089543	15	693	312.23	59.3	252.93	1	3	3	32	13	19	27.1	1	2	11	1.56	62.65	34	2183	116	14.51	3	977	29	-0.695479035	-0.051801816	-0.222834767	-0.042321691	-0.052244106	-0.019067968	-0.618069971	-0.880940111	0	0	0	0	0	0	0	0	1	0	0	0	0
DR557.mol2	-10.76566531	1	2.52	328.178693	19	1607	444.66	57.53	387.13	4	5	8	48	24	24	36.95	0	2	12	1.58	80.29	49	7193	166	21.43	2	2114	33	-0.448569388	-0.032804279	-0.187131328	-0.024211005	-0.027808915	-0.006699232	-0.032511789	-0.566613964	0	0	1	0	0	0	0	0	0	0	0	0	0
DR558.mol2	-12.64290101	1	1.82	1097.482679	54	33809	1380.4	270.41	1109.99	15	22	29	148	71	77	118.41	0	5	25	1.28	437.7	152	270798	530	65.68	5	37846	122	-0.16419352	-0.011519909	-0.046754562	-0.009158868	-0.011390104	-0.000373951	-0.19135805	-0.234127797	0	0	0	0	0	1	0	0	0	0	0	0	0
DR560.mol2	-6.79650588	1	2.54	295.095691	16	1138	356.93	84.08	272.85	2	5	4	35	13	22	32.09	1	2	12	1.5	74.83	37	4359	118	16.01	3	1698	32	-0.308932085	-0.023031532	-0.0808338	-0.019041565	-0.024909312	-0.005972325	-0.019601337	-0.424781618	0	0	0	0	0	0	0	0	0	0	1	0	0
DR561.mol2	-8.974187911	1	5.76	390.186277	25	2177	526.61	27.18	499.43	0	3	5	55	27	28	46.69	1	3	18	1.28	106.69	58	9430	204	24.47	4	3518	42	-0.320506711	-0.022999753	-0.330176156	-0.017041431	-0.01796886	-0.004122273	-1.56E-05	-0.358967516	0	0	0	0	0	0	0	0	0	0	0	0	0
DR562.mol2	-9.105917805	1	4.16	295.016684	14	682	335.75	37.3	298.45	2	5	3	30	11	19	29.64	0	2	12	1.8	61.64	31	2046	98	13.68	2	1046	30	-0.479258832	-0.030865772	-0.244126483	-0.027121125	-0.030510698	-0.013351786	-0.000629976	-0.6504227	0	0	0	0	0	0	0	0	1	0	0	0	0
DR563.mol2	-9.2376477	1	3.35	241.110279	15	602	324.48	37.3	287.18	2	3	3	33	15	18	27.37	0	2	12	1.83	56.36	34	1799	110	14.89	2	930	27	-0.51320265	-0.038312957	-0.247658115	-0.028469082	-0.032166752	-0.01534493	-0.004126306	-0.61584318	0	0	0	0	0	0	0	0	1	0	0	0	0
DR564.mol2	-9.316476222	1	0.27	351.034747	14	1115	364.27	131.07	233.2	2	8	1	36	13	23	34.54	2	1	6	1.67	84.69	38	3723	126	16.28	3	1779	41	-0.405064184	-0.02654004	-0.071080157	-0.025575744	-0.039950584	-0.008355584	-5.003243961	-0.665462587	0	0	0	0	0	0	0	0	1	0	0	0	0
DR565.mol2	-6.79650588	1	3.21	156.151415	10	150	257.42	20.23	237.19	1	1	1	31	20	11	19.05	1	0	0	2.22	26.6	31	327	122	13.06	1	236	14	-0.617864171	-0.0435251	-0.335961734	-0.0264024	-0.028654268	-0.045310039	-0.004190692	-0.679650588	0	0	0	0	0	0	0	0	0	0	0	0	0
DR566.mol2	-8.677846603	1	2.63	247.157229	15	568	359.6	39.89	319.71	0	3	4	39	21	18	28.55	1	1	6	1.99	57.57	40	1590	146	16.92	2	871	29	-0.482102589	-0.035110632	-0.217544412	-0.024131943	-0.027142869	-0.015277899	-0.020342858	-0.578523107	0	0	0	0	0	0	0	0	0	0	0	0	0
DR567.mol2	-10.38271234	1	-0.72	160.133754	8	170	268.52	26.3	242.22	0	3	4	29	18	11	17.83	0	0	0	3.61	24.75	28	417	104	12.13	0	170	9	-0.94388294	-0.06483775	-0.394779937	-0.03866644	-0.042864802	-0.061074778	-54.48924891	-1.297839042	0	0	0	0	0	0	0	0	0	0	0	0	0
DR568.mol2	-10.75220128	1	2.15	149.120449	10	168	241.09	12	229.09	1	1	3	26	15	11	19.21	0	1	6	1.94	25.38	26	413	90	11.33	1	240	11	-0.977472844	-0.072104137	-0.896016774	-0.044598288	-0.046934398	-0.064001198	-0.076119756	-1.075220128	0	0	0	0	0	0	0	0	0	1	0	0	0
DR570.mol2	-10.68410724	1	1.63	267.183444	15	906	406.31	38.69	367.62	2	4	9	44	25	19	30.35	0	1	6	1.94	54.58	44	3788	156	19.03	1	1158	21	-0.562321434	-0.039987909	-0.276146478	-0.026295457	-0.029062911	-0.011792613	-0.250459921	-0.712273816	0	0	1	0	0	0	0	0	0	0	0	0	0
DR571.mol2	-10.97453221	1	1.91	246.173213	15	572	367.59	30.66	336.93	1	3	5	40	22	18	28.99	1	1	6	2	57.04	41	1601	150	17.4	2	707	29	-0.609696234	-0.04458053	-0.357942994	-0.029855361	-0.032572143	-0.019186245	-0.135016242	-0.73163548	0	0	0	0	0	0	0	0	0	1	0	0	0
DR572.mol2	-11.82452016	1	1.57	265.157898	17	687	356.71	40.07	316.64	0	3	0	39	19	20	31.28	3	1	6	1.42	71.92	42	1860	152	17.33	4	1416	38	-0.591226008	-0.04459426	-0.295096585	-0.033148833	-0.037343735	-0.01721182	-0.318261075	-0.695560009	0	0	0	0	0	0	0	0	0	1	0	0	0
DR573.mol2	-11.74201351	1	7.89	585.210442	35	6351	744.08	95.72	648.36	2	6	12	77	36	41	67.57	2	3	18	1.08	179.93	81	35269	284	34.42	5	8915	62	-0.286390573	-0.0200646	-0.122670429	-0.015780579	-0.01811033	-0.001848845	-1.51E-07	-0.3354861	0	0	0	0	0	0	0	0	0	0	0	1	0
DR574.mol2	-10.4009582	1	6.8	372.266445	24	1826	556.09	46.53	509.56	1	3	6	63	36	27	43.4	2	1	6	1.65	105.21	65	7273	250	27.01	3	3174	48	-0.385220674	-0.027939553	-0.223532306	-0.018703732	-0.020411646	-0.005696034	-1.64844E-06	-0.433373258	1	0	0	0	0	0	0	0	0	0	0	0	0
DR575.mol2	-6.363311181	1	3.06	228.11503	15	566	320.42	26.3	294.12	0	2	4	33	16	17	27.91	0	2	10	1.77	50.45	34	1881	116	14.59	2	970	23	-0.374312422	-0.027895186	-0.241950995	-0.019859282	-0.021635085	-0.011242599	-0.005542212	-0.424220745	0	0	0	0	0	0	0	0	1	0	0	0	0
DR576.mol2	-11.43027577	1	1.41	357.194008	21	1356	450.32	83.51	366.81	3	5	2	53	27	26	38.25	5	1	6	1.29	110.71	58	4276	230	23.35	6	3158	60	-0.439625991	-0.032000189	-0.136873138	-0.025382563	-0.031161298	-0.008429407	-0.444689329	-0.544298846	0	0	0	0	0	0	0	0	0	1	0	0	0
DR577.mol2	-11.206249	1	2.44	210.115698	14	431	280.75	12.36	268.39	1	2	2	30	14	16	26.43	1	2	10	1.41	48.26	32	1205	110	13.5	3	748	21	-0.700390563	-0.053333707	-0.90665445	-0.039915402	-0.041753601	-0.026000578	-0.040687431	-0.800446357	0	0	0	0	0	0	0	0	0	0	0	0	1
DR579.mol2	-10.31489426	1	2.74	405.175165	22	2692	500.21	58.92	441.29	3	7	6	54	25	29	40.25	2	2	12	1.08	108.95	57	13790	206	24	4	4316	46	-0.355686009	-0.025457864	-0.175066094	-0.020621128	-0.023374412	-0.003831684	-0.018770022	-0.46885883	0	0	1	0	0	0	0	0	0	0	0	0	0
DR581.mol2	-12.64290101	1	0.16	169.073893	8	198	220.59	60.69	159.9	4	4	2	23	11	12	17.44	0	1	6	2.39	30.04	23	473	72	10.51	1	300	16	-1.053575084	-0.07477737	-0.208319344	-0.057314026	-0.079067549	-0.063853035	-8.746750482	-1.580362626	0	0	0	0	0	0	0	0	0	0	0	0	0
DR582.mol2	-14.54312251	1	0.3	1018.44048	49	23347	1271.7	246.57	1025.13	13	21	17	137	66	71	107.69	1	4	21	1.44	412.06	141	145934	496	60.67	5	37800	112	-0.204832711	-0.014279796	-0.058981719	-0.01143597	-0.014186613	-0.000622912	-7.288827339	-0.296798419	0	0	0	0	0	0	0	1	0	0	0	0	0
DR583.mol2	-8.7755559	1	2.84	286.050905	15	727	320.86	49.66	271.2	2	5	1	31	11	20	29.47	1	2	12	1.63	69.35	33	2076	106	14.3	3	1227	35	-0.438777795	-0.030678301	-0.176712765	-0.027350109	-0.032358244	-0.012070916	-0.012684538	-0.58503706	0	0	0	0	0	0	0	0	0	1	0	0	0
DR584.mol2	-11.02393254	1	2.02	265.167794	15	834	383.53	38.69	344.84	2	4	9	42	23	19	30.19	0	1	6	2.12	55.79	42	3116	144	18.4	1	1014	22	-0.580206976	-0.041573422	-0.284929763	-0.028743338	-0.031968254	-0.013218145	-0.105277738	-0.734928836	0	0	0	0	0	0	0	0	0	0	0	0	0
DR585.mol2	-10.9572999	1	0.28	315.147058	18	907	393.63	69.35	324.28	1	5	1	44	21	23	33.1	4	1	6	1.49	94.4	48	2432	186	19.34	5	2189	57	-0.476404343	-0.034768847	-0.157999999	-0.027836547	-0.033789626	-0.012080816	-5.750472731	-0.608738883	0	0	0	0	0	0	0	0	0	1	0	0	0
DR586.mol2	-12.25169178	1	-0.04	301.131408	17	788	364.28	80.35	283.93	2	5	0	41	19	22	31.21	4	1	6	1.57	89.12	45	2008	174	18.19	5	1958	55	-0.556895081	-0.040685533	-0.152479051	-0.033632623	-0.043150395	-0.015547832	-13.4337129	-0.720687752	0	0	0	0	0	0	0	0	0	0	0	0	0
DR587.mol2	-12.64290101	1	-2.67	1006.436457	43	23044	1241.87	272.19	969.68	12	26	17	135	66	69	100.3	2	1	6	1.92	388.4	137	156187	492	58.91	3	35269	107	-0.183230449	-0.012562046	-0.046448808	-0.010180535	-0.01303822	-0.000548642	-5913.529091	-0.294020954	0	0	0	0	0	0	0	0	0	0	0	0	0
DR588.mol2	-5.7690443	1	4.42	572.455308	35	5163	829.32	52.6	776.72	0	6	6	101	60	41	65.54	6	0	0	1.19	203.27	106	23725	436	42.76	6	9407	84	-0.140708398	-0.01007772	-0.109677648	-0.006956355	-0.007427444	-0.001117382	-0.000219333	-0.164829837	0	0	0	0	0	0	0	0	0	0	0	0	0
DR589.mol2	-6.757116451	1	0.45	151.063329	8	166	201.6	37.3	164.3	2	3	1	20	9	11	15.96	0	1	6	1.97	25.65	20	408	62	9.03	1	250	11	-0.614283314	-0.044730356	-0.181155937	-0.033517443	-0.041126698	-0.040705521	-2.39751539	-0.844639556	0	0	0	0	0	0	0	0	0	1	0	0	0
DR590.mol2	-7.041800021	1	0.53	427.149183	20	3252	511.67	151.56	360.11	6	10	9	52	21	31	41.6	1	2	11	1.34	117.91	54	17402	180	23.49	3	4452	46	-0.227154839	-0.016485575	-0.046462127	-0.013762386	-0.019554581	-0.002165375	-2.078182519	-0.352090001	0	0	0	0	0	0	0	1	0	0	0	0	0
DR591.mol2	-12.36544048	1	1.31	767.331247	37	13349	975.17	190.04	785.13	8	16	23	103	49	54	80.02	0	3	15	1.7	259.79	105	87384	366	45.35	3	14503	76	-0.228989639	-0.016114866	-0.065067567	-0.012680292	-0.015749545	-0.00092632	-0.605633084	-0.334201094	0	0	0	0	0	0	0	0	0	0	0	0	0
DR592.mol2	-11.76825503	1	3.69	285.209264	19	870	415.13	33.82	381.31	1	2	2	48	27	21	34.61	2	1	6	1.52	74.49	50	2798	188	20.82	3	1750	39	-0.560393097	-0.041261826	-0.347967328	-0.028348361	-0.030862697	-0.01352673	-0.002402769	-0.619381844	0	0	0	0	0	0	0	0	0	1	0	0	0
DR593.mol2	-5.583880638	1	-1.69	278.13789	13	834	374.93	78.89	296.04	0	4	5	38	18	20	27.84	2	0	0	1.93	65.77	39	2839	140	16.49	2	1143	32	-0.279194032	-0.020075944	-0.070780589	-0.014893128	-0.018861913	-0.006695301	-273.4866466	-0.42952928	0	0	1	0	0	0	0	0	0	0	0	0	0
DR594.mol2	-6.899433136	1	1.08	136.100048	8	133	208.02	38	170.02	2	2	3	22	12	10	16.82	0	1	6	2.02	21.64	22	323	72	9.78	1	196	9	-0.689943314	-0.050693833	-0.18156403	-0.033167162	-0.040580127	-0.051875437	-0.573869852	-0.862429142	0	0	0	0	0	0	0	0	0	1	0	0	0
DR595.mol2	-12.2959088	1	4.72	303.138992	18	1046	419.4	22.82	396.58	0	3	8	43	22	21	35.02	0	2	12	1.64	66.57	44	3926	152	18.94	2	1370	26	-0.585519466	-0.040561951	-0.538821595	-0.029317856	-0.031004864	-0.011755171	-0.000234294	-0.683106044	0	0	1	0	0	0	0	0	0	0	0	0	0
DR597.mol2	-12.03087687	1	4.72	263.1674	19	759	368.31	12	356.31	1	1	4	41	21	20	33.57	1	2	12	1.57	68.05	43	2282	150	18.26	3	1230	34	-0.601543843	-0.045715681	-1.002573072	-0.032665083	-0.033765196	-0.015850958	-0.000229244	-0.633204046	0	0	0	0	0	0	0	0	0	1	0	0	0
DR598.mol2	-10.52741719	1	3.21	314.06128	17	1061	370.04	68.82	301.22	0	4	3	36	14	22	33.58	1	2	12	1.61	76.98	38	3738	128	16.2	3	1596	34	-0.478518963	-0.033520265	-0.152970317	-0.028449403	-0.034949264	-0.009922165	-0.006491153	-0.619259835	0	0	0	0	0	0	0	0	1	0	0	0	0
DR599.mol2	-7.527268914	1	-2.91	290.220557	14	1078	459.06	52.6	406.46	0	6	11	50	30	20	31.27	0	0	0	3.6	57.42	49	4741	184	21.01	0	1078	19	-0.376363446	-0.025936374	-0.143103972	-0.016397135	-0.018519089	-0.006982624	-6118.393877	-0.537662065	0	0	0	0	0	0	0	0	0	0	0	0	0
DR600.mol2	-3.535332573	1	1.51	398.06849	18	2428	423.24	134.17	289.07	3	9	5	42	14	28	39.21	2	1	6	1.28	102.69	44	12034	138	19.32	3	3628	42	-0.126261878	-0.008881217	-0.02634965	-0.008353021	-0.012230022	-0.001456068	-0.109252221	-0.196407365	1	0	0	0	0	0	0	0	0	0	0	0	0
DR601.mol2	-6.25700407	1	3.55	356.088243	20	1517	420.13	73.58	346.55	1	4	4	42	17	25	37.72	1	2	12	1.46	92.19	44	5806	146	18.95	3	2281	40	-0.250280163	-0.017571499	-0.08503675	-0.014893019	-0.018055126	-0.004124591	-0.001763463	-0.312850204	0	0	0	0	0	0	0	0	1	0	0	0	0
DR602.mol2	-8.099541931	1	2.24	260.050715	14	653	311.81	82.61	229.2	1	4	4	30	12	18	27.01	0	2	11	1.69	55.2	31	2194	100	13.62	2	924	25	-0.449974552	-0.031146009	-0.098045538	-0.025975889	-0.035338316	-0.012403586	-0.046607999	-0.578538709	0	0	0	0	0	0	0	0	0	0	0	0	1
DR603.mol2	-10.88800242	1	1.47	389.137556	22	1914	458.55	95.57	362.98	1	6	1	48	19	29	41.52	3	3	15	1.1	125.14	53	6568	190	21.65	6	3596	56	-0.375448359	-0.027979829	-0.11392699	-0.023744417	-0.02999615	-0.005688612	-0.368933599	-0.494909201	0	0	0	0	1	0	0	0	0	0	0	0	0
DR604.mol2	-12.53275684	1	2.86	408.171893	20	2488	549.85	70.21	479.64	2	7	11	56	28	28	44.14	0	2	12	1.56	100.07	57	12466	198	24.5	2	3227	40	-0.447598459	-0.030704605	-0.178503872	-0.022793047	-0.026129507	-0.005037282	-0.01730002	-0.626637842	0	0	0	0	1	0	0	0	0	0	0	0	0
DR605.mol2	-10.81814428	1	1.95	200.131349	13	339	273.57	12.36	261.21	1	2	1	31	16	15	23.56	2	1	6	1.59	44.87	33	851	122	13.64	3	628	21	-0.721209619	-0.054055221	-0.875254392	-0.039544337	-0.041415506	-0.03191193	-0.121381575	-0.832164945	0	0	0	0	0	0	0	0	0	0	0	0	1
DR606.mol2	-8.599018081	1	1.77	201.036068	10	293	213.16	66.34	146.82	1	3	1	21	7	14	23.12	2	1	6	1.61	40.07	23	754	72	9.82	3	441	17	-0.614215577	-0.042773509	-0.129620411	-0.040340674	-0.058568438	-0.029348185	-0.146032279	-0.859901808	0	0	0	0	0	0	0	0	0	0	0	0	0
DR607.mol2	-14.30376145	1	3.14	443.170119	23	2491	567.55	108.59	458.96	0	6	4	59	29	30	50.61	2	2	12	1.29	120.7	62	10546	224	25.86	4	4208	52	-0.476792048	-0.032276006	-0.13172264	-0.025202646	-0.031165595	-0.005742176	-0.010362159	-0.621902672	0	0	0	0	0	0	0	0	0	1	0	0	0
DR609.mol2	-9.797310453	1	1.44	253.018894	9	418	232.61	62.38	170.23	2	7	1	24	8	16	24.05	2	1	6	1.46	48.84	26	1126	86	11	3	624	21	-0.612331903	-0.038721656	-0.15705852	-0.042119042	-0.057553372	-0.023438542	-0.355718842	-1.08859005	0	0	0	0	0	0	0	0	1	0	0	0	0
DR610.mol2	-8.7755559	1	2	257.105193	15	736	339.36	59.3	280.06	1	3	4	34	15	19	27.75	0	2	11	1.69	60.32	35	2463	116	15.22	2	985	27	-0.461871363	-0.034132161	-0.147985766	-0.025859135	-0.031334557	-0.01192331	-0.087755559	-0.58503706	0	0	0	0	0	0	0	0	1	0	0	0	0
DR612.mol2	-9.279695934	1	3.29	294.209599	20	979	435.75	27.18	408.57	0	2	4	48	26	22	36.56	1	2	12	1.75	78.46	50	3081	180	21.02	3	1514	37	-0.421804361	-0.031541105	-0.341416333	-0.021295917	-0.022712622	-0.00947875	-0.004759198	-0.463984797	0	0	0	0	0	0	0	0	0	1	0	0	0
DR613.mol2	-11.49968795	1	1.34	284.152478	17	956	392.47	63.78	328.69	1	4	6	41	20	21	32.09	1	1	6	1.81	69.17	42	3263	142	18.26	2	1280	30	-0.547604188	-0.040470131	-0.180302414	-0.029300808	-0.034986425	-0.012028962	-0.525637155	-0.676452232	0	0	0	0	0	0	0	0	0	0	0	0	1
DR614.mol2	-11.82452016	1	3.31	475.272259	30	3241	625.77	74.03	551.74	0	5	5	72	37	35	53.6	4	1	6	1.39	162.6	76	12757	290	31.22	5	5892	72	-0.337843433	-0.024879466	-0.159726059	-0.018895952	-0.021431327	-0.003648417	-0.0057914	-0.394150672	0	0	0	0	1	0	0	0	0	0	0	0	0
DR615.mol2	-6.279684292	1	5.7	557.431833	34	4889	796.39	66.19	730.2	0	6	6	97	57	40	63.77	6	0	0	1.2	194.81	102	22418	418	41.12	6	8941	80	-0.156992107	-0.011265385	-0.094873611	-0.007885187	-0.008599951	-0.001284452	-1.25E-05	-0.184696597	0	0	0	0	0	0	0	0	0	0	0	0	0
DR616.mol2	-13.028938	1	4.79	575.209006	31	6548	723.98	100.05	623.93	2	8	8	74	33	41	62.54	1	4	21	1.05	181.86	78	39116	274	32.83	5	9240	66	-0.317778976	-0.022650789	-0.130224268	-0.017996268	-0.020882051	-0.001989758	-0.000211305	-0.420288323	0	0	0	0	0	0	0	0	0	0	0	1	0
DR617.mol2	-9.979973743	1	1.32	305.12766	17	1169	388.93	73.98	314.95	0	5	4	38	15	23	33.91	2	1	6	1.59	82.49	40	4082	132	17.19	3	1826	38	-0.433911902	-0.032707535	-0.13490097	-0.025660077	-0.031687486	-0.008537189	-0.477671575	-0.587057279	0	0	0	0	0	0	0	0	0	1	0	0	0
																																				sum	26	6	56	2	20	1	20	21	16	111	9	22	17
ND500.mol2	-13.64	0	3.8	610.267902	36	7500	774.95	113.29	661.66	5	9	14	83	38	45	66.21	1	4	24	1.25	209.72	87	39377	298	37.39	5	9201	69	-0.303134841	-0.022352589	-0.120408402	-0.017602514	-0.020616431	-0.001818809	-0.002161964	-0.378918552	0
ND501.mol2	-11.4	0	4.58	662.219507	36	8368	800.98	113.29	687.69	5	11	14	83	36	47	67.96	1	4	24	1.22	224.23	87	44737	298	37.39	5	10231	75	-0.242536658	-0.017213662	-0.100619851	-0.014231595	-0.016576107	-0.00136224	-0.00029983	-0.316645081	0
ND502.mol2	-5.46	0	-6.93	712.191821	25	8287	798.78	368.97	429.81	13	21	11	90	44	46	63.03	4	0	0	1.31	221.57	93	49256	342	39.95	4	12817	90	-0.118617981	-0.007661457	-0.014788268	-0.006830951	-0.012694975	-0.000658432	-46441726.96	-0.218257086	0
ND503.mol2	-8.2	0	4.12	468.216141	28	4014	588.86	88.65	500.21	3	7	7	63	28	35	52.11	1	3	18	1.24	146.05	66	19930	224	28.39	4	5826	56	-0.234188837	-0.017506037	-0.092460342	-0.013919453	-0.016386336	-0.002042005	-0.000621776	-0.292736046	0
ND504.mol2	-13.23	0	3.72	652.278466	38	8656	811.21	133.52	677.69	6	10	13	88	40	48	69.72	2	4	24	1.09	234.88	93	45820	324	39.66	6	10684	78	-0.275633975	-0.020283409	-0.099089506	-0.016309502	-0.019522836	-0.001528469	-0.002521007	-0.348169232	0
ND505.mol2	-4.79	0	-5.14	488.17412	18	2986	563.78	248.45	315.33	10	15	6	65	32	33	42.07	3	0	0	1.67	141.24	67	12105	246	28.89	3	4530	63	-0.14503507	-0.009804201	-0.019264067	-0.008489406	-0.015178249	-0.001602866	-660673.6258	-0.265897629	0
ND506.mol2	-5.36	0	-7.89	906.198956	31	15446	995.94	480.26	515.68	16	26	14	111	54	57	81.43	5	0	0	1.2	297.72	115	111101	424	49.29	5	23996	113	-0.094094989	-0.005918584	-0.011167731	-0.005385279	-0.010400664	-0.000347236	-416333492.3	-0.173013366	0
ND507.mol2	-10.37	0	5.06	487.294725	29	4381	630.51	57.99	572.52	5	7	9	73	37	36	54.68	3	2	12	1.04	150.73	77	21812	284	32.25	5	6369	54	-0.288056156	-0.0212808	-0.178824308	-0.016447038	-0.018112942	-0.002367044	-9.03191E-05	-0.357586953	0
ND508.mol2	-12.03	0	4	687.363199	38	10680	923.7	114.81	808.89	6	12	21	99	49	50	74.55	0	3	18	1.68	232.96	101	64600	352	43.69	3	11949	67	-0.240500445	-0.017494423	-0.104738457	-0.01301832	-0.014866079	-0.001125938	-0.001202502	-0.316447954	0
ND509.mol2	-9.14	0	-2.13	125.97181	1	42	131.48	104.64	26.84	3	5	1	10	3	7	8.56	0	0	0	3.54	12.5	9	69	24	4.6	0	42	6	-1.305444349	-0.072540916	-0.087329037	-0.069501905	-0.340466112	-0.217574058	-1232.697181	-9.138110444	0
ND510.mol2	-10.5	0	-0.33	271.04405	9	712	309.84	149.17	160.67	3	10	6	28	9	19	22.17	0	1	6	2.52	59.7	28	2233	88	12.7	1	958	28	-0.552748275	-0.038747271	-0.070404352	-0.033895615	-0.065365141	-0.014750305	-22.45334229	-1.166913026	0
ND511.mol2	-10.91	0	0.01	316.109292	13	940	413.25	114.67	298.58	2	7	6	41	20	21	31.89	0	1	6	2.6	69.2	41	3153	142	17.87	1	1180	31	-0.519659728	-0.034522409	-0.095167474	-0.026407391	-0.03654918	-0.011609419	-10.6644474	-0.83945033	0
ND512.mol2	-4.21	0	-2.34	180.063388	6	182	213.49	110.38	103.11	5	6	1	24	12	12	15.16	1	0	0	2.63	31	24	393	84	10.76	1	289	19	-0.350823956	-0.02338003	-0.038139948	-0.019719366	-0.04082909	-0.02313125	-921.0230243	-0.701647911	0
ND513.mol2	-10.47	0	0.34	427.18894	18	2744	553.17	120.74	432.43	6	10	11	58	29	29	43.68	0	1	6	2.3	103.73	58	14077	202	25.38	1	3158	40	-0.361148716	-0.024516816	-0.086742693	-0.018933262	-0.024219672	-0.003816805	-4.78722757	-0.581850709	0
ND514.mol2	-11.22	0	0.5	461.17329	21	3574	574.01	120.74	453.27	6	10	10	59	27	32	47.72	0	2	12	1.73	120.96	60	19489	202	26.31	2	4303	45	-0.35048374	-0.024319448	-0.092889512	-0.019538823	-0.024743486	-0.003138075	-3.546646082	-0.534070461	0
ND515.mol2	-11.87	0	-0.23	476.184189	21	3956	592.27	120.74	471.53	7	11	10	61	28	33	48.75	0	2	12	1.66	125.52	62	22475	208	27.22	2	4772	45	-0.359585576	-0.024919609	-0.098279974	-0.020035329	-0.025165576	-0.002999576	-20.15190944	-0.565063048	0
ND516.mol2	-5.87	0	-3.4	311.121631	11	894	369.72	149.07	220.65	7	10	4	42	21	21	27.26	2	0	0	1.96	71.7	43	2846	156	18.66	2	1374	36	-0.27938401	-0.018857783	-0.03935778	-0.015868939	-0.026589913	-0.006562712	-14737.39897	-0.533369473	0
ND517.mol2	-6.95	0	0.17	507.223943	20	3744	626.08	99.13	526.95	4	13	11	66	32	34	48.03	1	1	6	1.91	136.71	67	18102	242	28.62	2	4782	50	-0.204492045	-0.013707416	-0.070137492	-0.011105178	-0.013194287	-0.001857032	-4.700622073	-0.347636477	0
ND518.mol2	-11.28	0	-6.14	537.977749	10	3354	533.58	339.22	194.36	9	19	8	48	15	33	40.27	3	0	0	1.48	137.25	50	15989	168	21.89	3	4125	53	-0.341754478	-0.020963502	-0.033246559	-0.021136283	-0.058025817	-0.003362522	-15567832.63	-1.127789778	0
ND519.mol2	-9.08	0	-6.46	520.97501	10	3162	498.45	316.69	181.76	7	19	8	46	14	32	39.25	3	0	0	1.48	129.98	48	15198	162	20.9	3	3898	49	-0.28380145	-0.017432019	-0.02867677	-0.018219774	-0.049965044	-0.002872121	-26191754.32	-0.90816464	0
ND520.mol2	-7.46	0	4.49	587.290783	33	7367	748.87	84.33	664.54	5	10	7	81	38	43	63.18	3	2	12	1.01	196.41	85	44877	304	35.93	5	10660	77	-0.173480156	-0.012701794	-0.088457805	-0.009961204	-0.011225279	-0.001012576	-0.000241389	-0.226049901	0
ND521.mol2	-9.98	0	3.15	541.268905	31	6209	688.84	97.92	590.92	4	9	7	75	35	40	59.49	3	2	12	1.05	174.2	79	36993	280	33.4	5	8984	67	-0.249589212	-0.018444748	-0.101956378	-0.014493305	-0.016894958	-0.001607919	-0.007067825	-0.322050597	0
ND522.mol2	-9.31	0	3.84	569.300205	33	7099	743.58	97.92	645.66	4	9	7	81	39	42	63.17	3	2	12	1.01	187.19	85	43768	304	35.9	5	10322	71	-0.22163191	-0.016350846	-0.095062707	-0.012518546	-0.014417093	-0.001311247	-0.001345493	-0.282076976	0
ND523.mol2	-10.09	0	3.28	470.245058	23	3411	641.28	111.9	529.38	5	9	14	70	38	32	50.12	0	1	6	2.58	120.7	70	17331	252	30.41	1	3672	41	-0.31536188	-0.021460258	-0.090183916	-0.015736621	-0.019063017	-0.00295854	-0.005296137	-0.438764355	0
ND524.mol2	-9.88	0	4.73	263.847003	6	174	224.76	20.23	204.53	1	6	0	13	1	12	21.03	0	1	6	2.76	31.6	13	357	38	6	1	282	21	-0.823480022	-0.037452615	-0.488470602	-0.043965831	-0.048314478	-0.056791726	-0.000184007	-1.646960045	0
ND525.mol2	-13.26	0	2.04	528.164535	24	4938	605.52	91.28	514.24	2	11	7	58	20	38	49.81	2	3	15	1.21	168.15	62	25632	206	26.31	5	6784	62	-0.3489689	-0.025107362	-0.145276273	-0.021899885	-0.025787216	-0.002685463	-0.120940099	-0.552534091	0
ND526.mol2	-8.53	0	2.93	288.172545	18	840	392.28	49.69	342.59	2	3	2	45	24	21	32.67	2	1	6	1.57	75.42	47	2580	174	19.76	3	1644	42	-0.406101864	-0.029593864	-0.171626869	-0.021739928	-0.024893135	-0.010152547	-0.01001969	-0.473785508	0
ND527.mol2	-11.96	0	2.36	663.272669	34	9129	843.97	162.81	681.16	3	11	14	88	41	47	69.76	1	4	23	1.12	220.59	92	55622	324	39.09	5	11244	74	-0.254523492	-0.018035726	-0.073475856	-0.014174205	-0.017562106	-0.001310396	-0.052218661	-0.351841298	0
ND528.mol2	-8.4	0	1.98	399.090545	17	1824	496.72	119.09	377.63	3	7	6	48	22	26	41.78	0	2	12	1.87	94.7	49	7894	168	21.28	2	2634	41	-0.322920905	-0.021037691	-0.070500827	-0.016902769	-0.022233254	-0.004603039	-0.087916322	-0.493879031	0
ND529.mol2	-12.58	0	1.98	399.090545	17	1824	496.73	119.09	377.64	3	7	6	48	22	26	41.78	0	2	12	1.87	94.7	49	7894	168	21.28	2	2634	41	-0.483830249	-0.031520633	-0.105630922	-0.025324797	-0.033311054	-0.006896703	-0.131724441	-0.739975674	0
ND530.mol2	-6.3	0	-2.27	267.096754	10	656	307.75	111.61	196.14	4	8	2	32	13	19	24.08	3	0	0	1.65	63.92	34	1930	118	14.47	3	952	31	-0.331678168	-0.023594016	-0.056463446	-0.020477287	-0.032129526	-0.009606532	-1173.465936	-0.63018852	0
ND531.mol2	-5.03	0	-2.27	267.096754	10	671	307.56	111.61	195.95	4	8	2	32	13	19	24.06	3	0	0	1.61	63.44	34	2029	118	14.47	3	989	30	-0.264797978	-0.018836476	-0.045078054	-0.016358309	-0.025675742	-0.007498005	-936.8461275	-0.503116159	0
ND532.mol2	-8.45	0	-1.59	354.180424	18	1506	464.21	75.41	388.8	1	5	3	48	22	26	37.24	3	1	6	1.36	102.16	51	5091	182	21.24	4	2361	46	-0.325034083	-0.023860399	-0.112065855	-0.018204877	-0.021735818	-0.005611478	-328.7776229	-0.469493675	0
ND533.mol2	-6.06	0	-2.99	566.08151	18	5314	625.97	232.79	393.18	6	16	12	61	24	37	48.77	2	1	6	1.29	151.62	63	32080	212	27.45	3	6349	57	-0.163829133	-0.010708136	-0.026039254	-0.009683656	-0.015417056	-0.0011407	-5923.69728	-0.336759884	0
ND534.mol2	-10.39	0	1.28	831.533058	40	17524	1136.29	152.08	984.21	11	19	29	128	69	59	87.88	0	1	6	3.1	288.15	128	126789	460	55.42	1	18028	82	-0.176172976	-0.012500051	-0.068346959	-0.009147494	-0.010560963	-0.000593141	-0.545495662	-0.259855139	0
ND535.mol2	-4.96	0	0.46	253.004493	10	504	268.03	124.96	143.07	2	7	4	24	7	17	23.02	1	1	5	2.01	52.17	25	1423	76	11.13	2	675	24	-0.291940691	-0.01961622	-0.039716643	-0.018516553	-0.034689255	-0.009847206	-1.720852128	-0.496299175	0
ND536.mol2	-8.77	0	2.24	560.074563	25	5095	628.46	196.42	432.04	3	11	8	61	24	37	57.63	1	4	18	0.96	157.18	65	29805	226	27.46	5	7944	60	-0.237125937	-0.015665164	-0.044667853	-0.01396057	-0.020307517	-0.001722014	-0.050487142	-0.350946387	0
ND537.mol2	-7.84	0	1.92	260.141245	16	666	342.91	49.69	293.22	2	3	2	39	20	19	28.99	2	1	6	1.62	63.81	41	2012	150	17.26	3	1318	33	-0.412443251	-0.030123719	-0.157706214	-0.022852707	-0.0267254	-0.011766399	-0.094214512	-0.48977636	0
ND538.mol2	-11.87	0	-0.49	532.170647	26	4841	583.68	152.82	430.86	9	13	8	63	24	39	52.87	2	2	12	1.48	177.42	66	22571	212	28.96	4	7207	65	-0.304264718	-0.022297968	-0.077649025	-0.020330188	-0.02754102	-0.002451213	-36.67044691	-0.456397078	0
ND539.mol2	-6.29	0	-2.25	192.027003	6	246	216.49	132.13	84.36	4	7	5	21	8	13	15.28	0	0	0	4.34	33.15	20	593	62	9.5	0	246	16	-0.483635131	-0.032741524	-0.04758387	-0.029041788	-0.074528885	-0.025557954	-1118.049913	-1.047876116	0
ND540.mol2	-11.63	0	3.59	482.154325	25	3421	592.23	89.86	502.37	1	6	6	60	27	33	53.32	1	4	19	1.15	135.79	64	16474	228	26.72	5	4565	50	-0.352306568	-0.024112854	-0.129380333	-0.019631084	-0.023142538	-0.003398456	-0.002988372	-0.465044669	0
ND541.mol2	-7.87	0	-1.58	164.068473	6	146	207.65	79.15	128.5	3	5	1	23	12	11	14.5	1	0	0	2.29	26.85	23	308	82	10.1	1	234	16	-0.715480344	-0.047969507	-0.099435045	-0.03790168	-0.061247345	-0.053906053	-299.2198439	-1.311713963	0
ND542.mol2	-9.62	0	3.64	405.241627	25	2575	561.9	44.82	517.08	1	4	6	61	31	30	48.22	1	3	15	1.24	118.49	64	11314	230	26.84	4	3673	47	-0.320592831	-0.023733458	-0.214586902	-0.017116542	-0.018600187	-0.003735062	-0.002203307	-0.384711398	0
ND543.mol2	-5.05	0	1.85	405.102623	18	2244	477.16	71.8	405.36	4	9	8	47	20	27	41.53	0	2	12	1.62	94.27	48	10915	154	21.21	2	2940	35	-0.186881114	-0.012455585	-0.070275628	-0.010574629	-0.012447676	-0.00224857	-0.071273679	-0.280321671	0
ND544.mol2	-5.59	0	0.65	550.176517	24	5490	673.05	107.33	565.72	5	13	16	68	31	37	55.37	0	2	12	1.66	143.01	69	32760	230	30.19	2	6516	46	-0.151043858	-0.010157872	-0.052069531	-0.008303429	-0.009878779	-0.001017964	-1.251136789	-0.232859281	0
ND545.mol2	-11.63	0	3.07	473.084386	22	3282	540.35	70.67	469.68	2	9	9	52	21	31	49.38	2	2	9	1.01	117.56	55	17581	186	23.43	4	4523	46	-0.375036024	-0.024575144	-0.16451276	-0.0215159	-0.024753272	-0.003542388	-0.00989543	-0.528459852	0
ND546.mol2	-11.67	0	1.25	682.346546	37	7785	859.66	154.65	705.01	2	12	10	99	50	49	70.39	7	1	6	1.15	276.54	106	37498	416	43.03	8	13656	122	-0.238101832	-0.017098335	-0.075441253	-0.013571633	-0.016548687	-0.00149865	-0.656083049	-0.315324048	0
ND547.mol2	-12.99	0	3.94	337.204179	22	1634	468.12	50.89	417.23	1	3	6	52	27	25	40.08	1	2	12	1.32	88.96	54	6759	194	22.94	3	2408	37	-0.519608941	-0.038523317	-0.255260828	-0.027749773	-0.031134443	-0.007949953	-0.001491477	-0.590464706	0
ND548.mol2	-7.36	0	1.23	322.122989	18	1377	395.87	74.73	321.14	1	5	6	39	15	24	33.08	1	2	12	1.46	85.33	41	5136	134	17.86	3	1945	34	-0.306806942	-0.022858867	-0.09853294	-0.018600466	-0.022928837	-0.005347398	-0.43358717	-0.409075922	0
ND549.mol2	-6.91	0	2.55	234.090546	14	581	241.45	48.78	192.67	2	4	0	28	10	18	25.96	2	2	12	1.37	59.25	31	1726	100	13.07	4	945	27	-0.383959132	-0.029523894	-0.141682336	-0.028623998	-0.035870994	-0.011895464	-0.01947859	-0.493661741	0
ND550.mol2	-7.74	0	-6.28	468.125744	15	2946	556.55	248.49	308.06	8	12	12	56	25	31	40.26	2	0	0	1.86	120.74	57	13939	200	24.87	2	3604	48	-0.249751123	-0.0165389	-0.03115733	-0.013911212	-0.025132392	-0.002628067	-14752619.59	-0.516152321	0
ND551.mol2	-9.31	0	-5.35	488.111986	15	3079	561.12	239.26	321.86	8	13	11	55	23	32	39.28	2	0	0	2.07	128.97	56	14099	198	24.41	2	3774	55	-0.290891882	-0.019070501	-0.038905543	-0.016589215	-0.028921084	-0.003023235	-2083922.576	-0.620569348	0
ND552.mol2	-8.38	0	-1.43	298.01215	8	719	335.48	140.64	194.84	4	8	6	30	12	18	24.82	1	0	0	2.18	52.48	30	2650	102	13.25	1	905	22	-0.465514135	-0.028117157	-0.059579454	-0.024976912	-0.043005822	-0.01165404	-225.5305492	-1.047406803	0
ND553.mol2	-6.35	0	-4.23	307.083806	10	969	362.17	147.54	214.63	6	10	9	37	17	20	28.29	0	0	0	4.07	59.25	36	3756	120	16.35	0	969	24	-0.317671641	-0.020689573	-0.043062443	-0.017542681	-0.029601793	-0.00655669	-107896.7697	-0.635343283	0
ND554.mol2	-11.28	0	0.06	353.1223	15	1610	419.24	125.65	293.59	5	10	5	44	19	25	32.97	1	1	6	1.74	88.29	45	6450	150	19.82	2	2192	37	-0.451115911	-0.031937654	-0.089756449	-0.026900815	-0.038413767	-0.007004905	-9.822638336	-0.751859852	0
ND555.mol2	-11.76	0	4.45	680.220948	34	7064	832.07	126.52	705.55	5	10	13	86	41	45	68.15	1	3	18	1.47	215.21	89	34702	312	38.15	4	8501	71	-0.26129583	-0.017286019	-0.092936392	-0.014131398	-0.016665456	-0.00166454	-0.000417201	-0.345832716	0
ND556.mol2	-11.32	0	4.34	679.336984	39	9592	896.19	139.41	756.78	5	11	14	95	45	50	75.52	2	3	18	1.35	248.77	99	51644	344	42.37	5	12182	80	-0.226469827	-0.016668445	-0.081224384	-0.012635146	-0.014962725	-0.001180514	-0.000517583	-0.290345932	0
ND557.mol2	-12.58	0	-0.71	304.142307	16	1090	386.01	98.74	287.27	4	5	4	42	20	22	31.27	2	1	6	1.57	76.32	44	3967	154	18.93	3	1615	36	-0.571799385	-0.041360857	-0.127401119	-0.032588758	-0.043790115	-0.011540905	-64.51584123	-0.786224154	0
ND558.mol2	-11.05	0	4.97	450.218639	26	2764	570.13	68.1	502.03	2	6	5	63	31	32	50.37	3	2	12	1.37	137.93	67	11430	248	27.85	5	4151	57	-0.345157809	-0.024532636	-0.162188692	-0.019372862	-0.022000777	-0.003996038	-0.00011835	-0.424809611	0
ND559.mol2	-10.67	0	4.26	446.268176	27	3059	592.94	77.33	515.61	2	6	6	67	34	33	50.83	3	2	12	1.31	143.22	71	13191	262	29.54	5	4587	59	-0.323413546	-0.023915322	-0.138014315	-0.01799954	-0.020699069	-0.003488933	-0.000586506	-0.395283223	0
ND560.mol2	-8.74	0	3.35	338.092101	17	1118	405.46	83.83	321.63	2	6	0	42	19	23	34.1	1	1	6	2.09	81.94	43	3608	150	18.57	2	2258	37	-0.38010749	-0.025858256	-0.10428811	-0.021561861	-0.027181769	-0.007819743	-0.003905119	-0.514263074	0
ND561.mol2	-11.22	0	1.48	465.112519	21	2904	545.96	113.07	432.89	1	9	4	55	24	31	47.93	2	2	10	1.16	124.71	58	13810	212	24.16	4	4247	52	-0.361789667	-0.024113476	-0.099190587	-0.020542677	-0.025908382	-0.00386208	-0.371379436	-0.534070461	0
ND562.mol2	-4.85	0	0.66	329.027608	10	1150	355.84	102.87	252.97	3	10	7	32	11	21	25	0	1	6	2.08	64.93	32	4938	104	14.26	1	1462	24	-0.230783611	-0.014729633	-0.047112432	-0.013619761	-0.019158224	-0.004214309	-1.06028901	-0.484645584	0
ND563.mol2	-5.53	0	0.15	331.027944	12	1034	380.46	119.09	261.37	3	7	5	35	14	21	32.86	0	2	10	1.68	68.52	36	3960	120	15.73	2	1498	29	-0.263564652	-0.016720213	-0.046476259	-0.014547804	-0.021176331	-0.00535286	-3.918379165	-0.46123814	0
ND564.mol2	-5.87	0	0.05	364.994594	9	1252	384.89	128.32	256.57	3	11	7	33	11	22	27.77	0	1	6	2.32	70.86	33	5288	110	14.59	1	1588	27	-0.266684737	-0.016074387	-0.045722134	-0.015243483	-0.022867304	-0.004686154	-5.229026477	-0.651896023	0
ND565.mol2	-10.45	0	4.34	442.198046	24	2764	519.32	68.1	451.22	2	8	5	57	25	32	43.69	3	2	12	1.37	137.93	61	11430	224	25.35	5	4151	57	-0.326429787	-0.023622341	-0.153388446	-0.02011429	-0.023150023	-0.003779216	-0.000477463	-0.435239716	0
ND566.mol2	-11.12	0	3.38	462.331839	24	4606	665.3	78.76	586.54	6	9	18	75	42	33	51.17	0	1	6	1.99	116.1	75	30452	268	32.53	1	4986	40	-0.33709567	-0.02406098	-0.141241202	-0.016720513	-0.018965726	-0.002415145	-0.004637321	-0.463506546	0
ND567.mol2	-9.44	0	3	398.039498	19	1886	451.21	131.85	319.36	2	7	5	41	14	27	41.39	0	3	17	1.57	102.55	43	7596	138	18.76	3	2613	43	-0.349656883	-0.023718088	-0.071602092	-0.020923153	-0.029561422	-0.005005692	-0.009440736	-0.496880833	0
ND568.mol2	-9.06	0	3.65	391.034828	18	1708	439.28	108.06	331.22	2	7	4	40	14	26	39.19	0	3	17	1.61	96.92	42	6742	136	18.23	3	2381	40	-0.348281235	-0.023157303	-0.083798928	-0.020613987	-0.027339267	-0.005301705	-0.002027232	-0.503072895	0
ND569.mol2	-9.79	0	2.26	409.149383	19	2160	537.64	111.98	425.66	3	7	9	54	27	27	45.92	0	2	10	1.71	97.09	55	10283	194	23.61	2	2904	41	-0.362444446	-0.023917915	-0.087390606	-0.018201771	-0.02299018	-0.004530556	-0.05377807	-0.515052634	0
ND570.mol2	-6.41	0	-2.24	150.016438	4	121	163.91	115.06	48.85	4	6	3	16	6	10	11.4	0	0	0	3.81	21.8	15	257	44	7.33	0	121	12	-0.640989687	-0.042727963	-0.055709168	-0.039106198	-0.131215903	-0.052974354	-1113.91241	-1.602474218	0
ND571.mol2	-9.39	0	-3.73	322.011974	9	737	361.26	172.21	189.05	5	9	4	32	12	20	27.29	1	1	6	2.17	69.03	33	2154	108	14.71	2	956	35	-0.46966583	-0.029170706	-0.054545709	-0.026001541	-0.049686943	-0.012745341	-50445.0969	-1.043701845	0
ND572.mol2	-10.91	0	-1.56	437.079325	19	2296	506.24	168.5	337.74	5	8	6	50	21	29	44.12	1	2	12	1.46	114.53	52	9742	172	22.85	3	3466	50	-0.37630532	-0.024967674	-0.064764714	-0.021556681	-0.032311406	-0.004752985	-396.2217908	-0.574360752	0
ND573.mol2	-8.03	0	-1.55	186.027671	6	240	185.12	91.67	93.45	4	7	2	19	6	13	15.25	1	0	0	2.33	34.23	19	573	58	8.73	1	360	17	-0.617631524	-0.043161374	-0.087588195	-0.043373	-0.085919848	-0.033455041	-284.8871148	-1.338201636	0
ND574.mol2	-6.14	0	-3.27	174.007685	5	184	177.85	101.37	76.48	3	6	1	15	3	12	12.67	1	0	0	2.6	30.82	15	400	44	6.91	1	286	17	-0.511264141	-0.035258039	-0.060522538	-0.034496315	-0.080219269	-0.033343314	-11424.22056	-1.227033937	0
ND575.mol2	-10.83	0	3.1	377.099811	21	1871	456.59	77.85	378.74	1	4	4	43	16	27	43.66	2	2	12	1.41	103.2	46	7424	148	19.75	4	2907	42	-0.401113183	-0.028719335	-0.139114399	-0.023719433	-0.028594962	-0.005788378	-0.008602619	-0.51571695	0
ND576.mol2	-8.32	0	2.64	325.080635	15	955	396.38	132.06	264.32	2	6	5	40	19	21	34.45	1	1	6	1.85	69.67	41	3278	144	17.72	2	1217	30	-0.396039825	-0.025583918	-0.06297771	-0.020981978	-0.031465028	-0.008708729	-0.019052771	-0.554455755	0
ND577.mol2	-5.6	0	-0.34	203.117095	10	393	268.64	54.46	214.18	2	4	3	28	13	15	22.46	2	0	0	1.64	41.95	29	1165	96	12.49	2	548	18	-0.373574775	-0.027588134	-0.102894264	-0.020859223	-0.026163141	-0.014258579	-12.25938836	-0.560362163	0
ND578.mol2	-5.95	0	-3.92	155.069477	6	165	194.75	65.98	128.77	3	4	3	20	9	11	15.08	1	0	0	1.98	25.6	20	397	64	9.01	1	182	10	-0.540869673	-0.038367102	-0.09017227	-0.030549763	-0.046203047	-0.036057978	-49486.33788	-0.9915944	0
ND579.mol2	-10.28	0	4.01	436.247441	25	3427	584.04	47.89	536.15	3	7	9	64	32	32	48.11	2	2	12	1.21	123.17	67	17461	240	28.23	4	4434	44	-0.321315439	-0.023569408	-0.214702319	-0.01760512	-0.019177644	-0.003000319	-0.001004805	-0.411283762	0
ND580.mol2	-9.39	0	-4.68	353.068156	14	1328	384	143.46	240.54	3	10	6	39	15	24	32.55	1	1	5	1.97	86.18	40	4755	132	17.56	2	1746	38	-0.391388192	-0.026604825	-0.065476904	-0.024461762	-0.039050955	-0.007073281	-449592.3993	-0.670951186	0
ND581.mol2	-7.37	0	-3.85	333.096085	15	1354	371.24	115.22	256.02	3	9	6	39	15	24	31.96	1	1	6	1.93	85.45	40	4959	130	17.69	2	1943	38	-0.307180012	-0.022132714	-0.063984727	-0.019858637	-0.028795876	-0.005444845	-52192.03063	-0.491488019	0
ND582.mol2	-6.3	0	0.24	385.130756	16	1657	486.84	119.71	367.13	3	9	4	49	23	26	37.6	1	1	6	2.1	97.12	50	6267	178	21.38	2	2587	39	-0.2423802	-0.016362976	-0.05264293	-0.012944469	-0.017165269	-0.00380319	-3.626356422	-0.393867825	0
ND583.mol2	-10.15	0	-0.99	179.061614	6	140	216.87	85.99	130.88	4	5	1	24	13	11	17.57	1	0	0	2.44	27.32	24	281	86	10.58	1	164	17	-0.923090752	-0.056706728	-0.118083478	-0.046820668	-0.077582505	-0.072528559	-99.22865054	-1.692333046	0
ND584.mol2	-9.01	0	1.11	269.108564	13	627	341.76	85.99	255.77	4	5	4	37	19	18	28.94	1	1	6	1.76	55.74	38	1978	134	16.47	2	814	27	-0.500460516	-0.033474554	-0.104759731	-0.026358524	-0.035220273	-0.014367288	-0.699265858	-0.69294533	0
ND585.mol2	-8.52	0	2.43	274.156895	17	743	367.67	49.69	317.98	2	3	2	42	22	20	30.83	2	1	6	1.61	69.72	44	2235	162	18.51	3	1457	38	-0.425882674	-0.031068536	-0.171415848	-0.023166572	-0.026786759	-0.011463867	-0.031646083	-0.50103844	0
ND586.mol2	-10.35	0	5.41	560.316269	33	6400	763.46	64.8	698.66	3	8	14	82	41	41	62.35	0	3	18	1.48	177.03	84	35990	294	36.11	3	7996	61	-0.252360642	-0.018465975	-0.159672629	-0.013552493	-0.014809473	-0.001616685	-4.02537E-05	-0.31353898	0
ND587.mol2	-8.32	0	2.62	358.142976	21	1939	443.56	65.98	377.58	4	5	4	45	18	27	43.47	1	3	17	1.34	102.45	48	8144	154	20.75	4	3030	42	-0.308030975	-0.023222112	-0.126050869	-0.018750195	-0.022026687	-0.00428924	-0.019950701	-0.396039825	0
ND588.mol2	-8.77	0	-4.46	268.072907	8	642	317.98	152.39	165.59	6	9	8	33	16	17	24.32	0	0	0	3.67	46.16	32	2359	106	14.65	0	642	21	-0.516097628	-0.032728633	-0.057573723	-0.02759186	-0.052984236	-0.013666137	-253035.109	-1.09670746	0
ND589.mol2	-8.38	0	-4.46	268.072907	8	642	319.23	152.39	166.84	6	9	8	33	16	17	24.32	0	0	0	3.67	46.16	32	2359	106	14.65	0	642	21	-0.492897319	-0.031257371	-0.054985592	-0.02624833	-0.050223294	-0.013051798	-241660.3374	-1.047406803	0
ND590.mol2	-9.11	0	-3.33	268.08077	10	657	300.88	131.84	169.04	4	8	2	31	12	19	23.61	3	0	0	1.65	63.95	33	1939	114	14.12	3	955	32	-0.479431894	-0.033979334	-0.069092885	-0.030275213	-0.053887873	-0.013864849	-19475.13704	-0.910920598	0
ND591.mol2	-11.63	0	1.39	441.128231	18	2727	518.49	108.19	410.3	2	11	5	51	21	30	40.99	2	1	6	1.51	117.34	53	13130	186	22.5	3	4237	51	-0.387537224	-0.026355413	-0.107460179	-0.02242303	-0.028335649	-0.004263336	-0.473625067	-0.645895374	0
ND592.mol2	-11.12	0	4.58	704.497567	40	13402	996.63	119.36	877.27	4	10	18	118	68	50	77.95	3	0	0	1.34	220.66	120	110011	460	50.38	3	16763	75	-0.222483142	-0.015790199	-0.093198367	-0.011161772	-0.012680426	-0.000830037	-0.000292595	-0.278103928	0
ND593.mol2	-3.68	0	-4.9	304.022538	6	773	349.62	168.82	180.8	6	10	7	32	14	18	24.37	0	0	0	3.62	50.09	31	3043	104	14.12	0	773	17	-0.204702936	-0.01211967	-0.021825926	-0.010539022	-0.020379717	-0.004766692	-292682.3793	-0.614108808	0
ND594.mol2	-4.61	0	-1.86	352.022538	10	1215	394.53	168.82	225.71	6	10	6	36	14	22	30.05	0	1	6	2.38	70.96	36	4884	116	16.27	1	1514	25	-0.209374934	-0.013085096	-0.02728497	-0.011675281	-0.020407818	-0.003791151	-333.6932097	-0.460624856	0
ND595.mol2	-4.91	0	-2.25	396.012368	11	1620	429.57	206.12	223.45	7	12	7	39	14	25	32.98	0	1	6	2.54	87.16	39	6476	124	17.72	1	2042	31	-0.196543779	-0.012407679	-0.023838514	-0.011438402	-0.021989682	-0.003033083	-873.7743891	-0.446690407	0
ND596.mol2	-11.59	0	5.21	321.91219	12	587	315.76	40.46	275.3	2	6	1	24	6	18	30.31	0	2	12	1.89	57.48	25	1734	76	11.18	2	991	30	-0.643771253	-0.035997029	-0.286403425	-0.036698387	-0.042091836	-0.019740856	-7.14503E-05	-0.96565688	0
ND597.mol2	-10.6	0	0.6	208.084792	10	368	265.02	66.05	198.97	2	5	2	27	12	15	20.71	1	1	6	1.77	43.24	28	1032	98	12.01	2	688	22	-0.70656649	-0.050933551	-0.160461731	-0.039991311	-0.053266811	-0.028800265	-2.662222169	-1.059849735	0
ND598.mol2	-10.17	0	2.63	340.086861	13	1153	389.63	42.52	347.11	2	8	5	38	16	22	29.05	1	1	6	1.67	74.05	39	4483	144	16.41	2	1767	32	-0.462303972	-0.029906146	-0.239197728	-0.02610345	-0.02930105	-0.008821065	-0.023842418	-0.782360568	0
ND599.mol2	-8.87	0	1.41	330.087197	14	932	394.06	81.41	312.65	1	6	2	40	19	21	33.78	2	1	6	1.39	72.25	42	3225	158	17.33	3	1666	35	-0.422333271	-0.026868654	-0.108942374	-0.022506722	-0.02836718	-0.009516093	-0.345044088	-0.633499907	0
ND600.mol2	-9.44	0	4.32	284.214016	20	1114	405.1	17.07	388.03	0	1	5	49	28	21	35.93	1	0	0	2.13	65.33	49	4575	174	21.15	1	1316	28	-0.449558849	-0.033216996	-0.553060095	-0.023304705	-0.024329912	-0.008474628	-0.000451862	-0.472036791	0
ND601.mol2	-5.44	0	-2.87	355.13795	15	1496	401.69	149.99	251.7	4	10	4	46	21	25	33.13	3	0	0	1.48	92.9	48	5666	176	20.35	3	2241	42	-0.217556632	-0.015314938	-0.036261856	-0.013540083	-0.021608724	-0.003635639	-4031.923984	-0.362594387	0
ND603.mol2	-7.29	0	-2.08	167.021858	7	197	185.16	87.49	97.67	2	5	2	17	5	12	15.13	1	0	0	2.4	30.02	17	464	48	7.93	1	296	15	-0.607799091	-0.043668471	-0.083364831	-0.039390738	-0.074675838	-0.037023295	-876.8822769	-1.041941299	0
ND604.mol2	-6.84	0	1.48	412.901066	13	1044	321.56	79.29	242.27	3	6	3	30	9	21	31.96	2	0	0	1.64	68.03	31	4007	94	13.86	2	1466	32	-0.325646605	-0.016562269	-0.086247682	-0.021266882	-0.028227097	-0.006550363	-0.226446623	-0.526044515	0
ND605.mol2	-10.01	0	3.48	549.252209	28	5350	687.19	109.39	577.8	5	10	9	74	35	39	60.98	1	3	16	1.32	169.85	77	27891	268	32.95	4	7668	61	-0.256635432	-0.018222561	-0.091496314	-0.014564796	-0.017322225	-0.0018708	-0.003314219	-0.357456494	0
ND606.mol2	-10.71	0	4.35	694.398873	36	9518	930.8	165.13	765.67	5	12	10	103	54	49	75.97	2	2	12	1.44	241.08	106	55088	388	44.82	4	13394	85	-0.218643266	-0.015428481	-0.064879307	-0.011510013	-0.013992347	-0.001125606	-0.000478555	-0.297597779	0
ND607.mol2	-12.99	0	3.83	391.225977	24	3104	524.58	60.62	463.96	1	5	8	58	29	29	44.91	2	1	6	1.06	101.26	60	18443	212	25.6	3	4166	38	-0.447938742	-0.033203888	-0.214289402	-0.024763093	-0.027998585	-0.004184995	-0.001921395	-0.541259313	0
ND608.mol2	-5.32	0	1.78	233.11808	10	386	312.58	45.34	267.24	1	4	4	35	20	15	24.05	2	0	0	1.65	42.09	36	1112	142	14.86	2	436	14	-0.354948769	-0.022839205	-0.117429015	-0.01703318	-0.019923034	-0.013793346	-0.08836025	-0.532423154	0
ND613.mol2	-8.9	0	2.12	371.930321	13	934	350.76	132.3	218.46	3	7	5	30	9	21	31.47	0	2	11	1.91	70.48	31	3142	94	13.92	2	1234	31	-0.423709674	-0.023923576	-0.067255504	-0.025367497	-0.040730125	-0.009526663	-0.067497498	-0.684454089	0
ND614.mol2	-7.5	0	2.53	355.935407	13	806	338.46	112.07	226.39	2	6	5	29	9	20	30.76	0	2	11	2.01	65.73	30	2578	92	13.38	2	1045	29	-0.37477811	-0.021058771	-0.066882861	-0.02214608	-0.033109069	-0.009299705	-0.022120972	-0.576581708	0
ND618.mol2	-4.38	0	-0.78	162.09526	7	139	252.82	42.37	210.45	0	3	4	26	16	10	18.34	0	0	0	3.21	20.83	25	348	92	10.88	0	139	7	-0.437552026	-0.026993511	-0.103269301	-0.01730686	-0.020791258	-0.031478563	-26.36511679	-0.625074323	0
ND619.mol2	-5.18	0	1	279.904107	7	311	240.35	112.07	128.28	2	6	4	19	5	14	20.28	0	1	5	2.45	37.55	19	825	56	8.74	1	337	17	-0.369856121	-0.018499142	-0.046203138	-0.021543523	-0.040364715	-0.016649472	-0.517798569	-0.739712242	0
ND620.mol2	-15.48	0	2.57	560.255622	29	5223	729.05	132.1	596.95	3	9	12	79	40	39	59.64	2	2	12	1.33	170.48	82	26235	302	34.55	4	6393	58	-0.396877687	-0.027627085	-0.117170551	-0.021230684	-0.025928855	-0.002963475	-0.041660194	-0.533732062	0
ND621.mol2	-10.22	0	2.39	572.19164	25	5818	690.19	108.71	581.48	3	13	12	70	31	39	53.33	1	2	12	1.47	162.94	72	33285	256	30.66	3	7210	53	-0.262148097	-0.017867748	-0.094046323	-0.014812987	-0.017582334	-0.001757266	-0.041649646	-0.408951031	0
ND622.mol2	-5.99	0	1.06	137.084064	8	125	203.85	9.23	194.62	1	2	2	21	11	10	16.24	0	1	6	2.17	22.24	21	287	68	9.3	1	200	11	-0.599483321	-0.043731073	-0.649494389	-0.029408061	-0.03080276	-0.047958666	-0.522128145	-0.749354151	0
ND624.mol2	-5.2	0	1.39	383.148121	20	2404	463.01	98.45	364.56	3	8	4	49	21	28	40.31	2	2	12	1.15	104.11	52	11854	180	22.06	4	3515	43	-0.185736745	-0.013573416	-0.052825077	-0.011232217	-0.014265495	-0.002163323	-0.211863363	-0.260031443	0
ND626.mol2	-7.12	0	1.61	346.091334	15	2116	408.37	144.55	263.82	3	9	8	39	14	25	32.59	1	1	6	1.28	80.49	40	11666	124	17.82	2	2726	31	-0.284926373	-0.020581733	-0.049278169	-0.017442905	-0.027000073	-0.003366332	-0.174852827	-0.474877288	0
ND627.mol2	-10.08	0	-1.62	238.024239	7	418	271.21	138.78	132.43	3	7	7	26	11	15	19.88	0	0	0	3.9	39.33	25	1292	84	11.43	0	418	15	-0.671796778	-0.042335821	-0.072610979	-0.037155531	-0.076092665	-0.02410754	-420.0772631	-1.439564525	0
ND628.mol2	-15.55	0	3.14	637.245786	33	7826	811.2	149.25	661.95	2	11	13	84	39	45	67.26	1	3	18	1.33	208.83	87	44349	306	37.08	4	9891	72	-0.345511274	-0.024398761	-0.104174253	-0.019166676	-0.02348819	-0.001986712	-0.011263536	-0.471151737	0
ND629.mol2	-13.26	0	4.17	282.125594	18	864	355.9	49.69	306.21	2	3	1	39	18	21	31.39	2	2	12	1.25	74.9	42	2730	150	17.61	4	1660	35	-0.631467533	-0.047003244	-0.266870964	-0.037259956	-0.043306287	-0.015348169	-0.000896541	-0.736712121	0
ND632.mol2	-9.96	0	2.36	498.24131	25	3659	646.33	118.9	527.43	3	9	6	69	34	35	53.9	3	1	6	1.37	152.88	72	16506	262	30.22	4	4551	62	-0.284553845	-0.019989078	-0.083762696	-0.015409132	-0.018882856	-0.002721887	-0.04347429	-0.398375383	0
ND633.mol2	-15.93	0	0.55	672.211782	29	7865	834.03	206.9	627.13	4	14	15	86	41	45	65.93	2	2	12	1.33	206.84	89	44032	322	37.72	4	9685	67	-0.35399422	-0.023697502	-0.07699246	-0.019099721	-0.025401017	-0.002025396	-4.489610706	-0.549301376	0
ND635.mol2	-15.78	0	2.52	562.234887	28	5161	721.68	130.33	591.35	2	10	12	77	38	39	58.59	2	2	12	1.35	171.28	80	25538	292	33.66	4	6207	59	-0.404637313	-0.028068083	-0.121083827	-0.021866832	-0.026686151	-0.003057713	-0.047657421	-0.563601971	0
ND638.mol2	-7.36	0	3.29	279.063776	12	660	332.91	17.07	315.84	1	6	4	31	13	18	23.9	0	1	6	2.41	54.54	31	2234	108	13.46	1	891	26	-0.409075922	-0.026385963	-0.431363011	-0.02211819	-0.023313597	-0.011156616	-0.003776386	-0.613613883	0
ND639.mol2	-11.59	0	1.1	307.095691	17	1066	349.82	94.99	254.83	1	6	2	36	13	23	32.51	2	2	10	1.51	86.86	39	3384	136	16.41	4	1817	43	-0.503820981	-0.037733784	-0.121990552	-0.033125272	-0.045472992	-0.010870434	-0.92045823	-0.681640151	0
ND640.mol2	-7.43	0	3.74	355.160852	19	1891	449.24	25.78	423.46	3	7	5	45	19	26	37.23	1	2	12	1.43	94	47	8494	154	20.33	3	2992	40	-0.285791397	-0.020921721	-0.288230269	-0.016540327	-0.017547292	-0.003929443	-0.001352143	-0.391082965	0
ND641.mol2	-9.69	0	3.99	618.262439	32	7513	799.13	107.07	692.06	3	11	11	82	38	44	68.9	2	3	16	1.2	205	86	43746	302	36.28	5	11517	78	-0.220190797	-0.01567036	-0.090486552	-0.012123678	-0.013999357	-0.001289551	-0.000991407	-0.302762346	0
ND642.mol2	-8.9	0	2.5	230.985384	9	334	241.78	49.33	192.45	2	5	2	21	7	14	21.75	0	1	6	2.24	36.68	21	971	62	9.64	1	459	17	-0.635564512	-0.038521499	-0.180375089	-0.036801651	-0.046234883	-0.026640429	-0.02813764	-0.988655907	0
ND644.mol2	-8.77	0	3.98	474.106667	22	2677	539.26	57.83	481.43	1	7	6	54	24	30	46.23	2	2	12	1.19	117.55	57	12499	200	23.97	4	4515	48	-0.292190252	-0.018488893	-0.151577167	-0.016255067	-0.018207647	-0.003274452	-0.000917882	-0.398441253	0
ND645.mol2	-9.11	0	3.91	352.107751	18	1273	429.75	83.83	345.92	2	6	0	45	21	24	35.94	1	1	6	1.99	86.58	46	4267	162	19.82	2	2305	38	-0.379550249	-0.025870507	-0.108662841	-0.021196524	-0.026333274	-0.0071557	-0.001120677	-0.506066999	0
ND646.mol2	-10	0	0.07	454.107768	19	2630	528.66	128.86	399.8	2	9	4	53	23	30	45.65	2	2	9	1.2	119.34	56	12093	206	23.25	4	3451	49	-0.333201368	-0.022012486	-0.077572878	-0.018908261	-0.025002604	-0.003800776	-8.508010761	-0.526107423	0
ND647.mol2	-10.67	0	0.61	471.06894	19	2630	531.82	141.31	390.51	1	10	4	52	22	30	46.65	2	2	9	1.2	119.34	55	12093	202	22.82	4	3451	49	-0.3557549	-0.022656232	-0.075526481	-0.020068157	-0.027330022	-0.004058041	-2.619824177	-0.561718264	0
ND648.mol2	-7.38	0	-1.46	360.14337	17	1646	432.18	112.65	319.53	5	8	4	46	20	26	35.43	2	1	6	1.69	98.32	48	6234	164	20.76	3	2357	43	-0.283783288	-0.020487301	-0.06549814	-0.017072436	-0.023091307	-0.004482604	-212.7943847	-0.434021499	0
ND649.mol2	-9.01	0	-0.53	247.087829	10	423	296.77	107.58	189.19	3	6	3	33	17	16	24.1	2	0	0	1.77	48.23	34	1169	126	14.45	2	633	25	-0.562869677	-0.036448233	-0.083713653	-0.030346446	-0.047602489	-0.021290579	-30.51601613	-0.900591484	0
ND650.mol2	-12.28	0	1.92	558.137354	23	4502	675.21	146.36	528.85	2	11	8	67	31	36	57.62	1	2	10	1.47	151.1	69	24195	252	29.11	3	5858	58	-0.341026697	-0.021996308	-0.083881942	-0.018182434	-0.023214448	-0.002727002	-0.147601537	-0.533780916	0
ND652.mol2	-9.07	0	-1.88	163.084458	6	146	206.37	80.92	125.45	5	5	1	24	13	11	15.19	1	0	0	2.29	26.85	24	308	86	10.65	1	234	16	-0.824393904	-0.055605133	-0.11206541	-0.043942109	-0.072286432	-0.062111869	-687.9034012	-1.511388823	0
ND654.mol2	-9.98	0	-2.89	272.100836	11	677	329.15	125.04	204.11	4	7	4	35	16	19	24.74	2	0	0	1.86	62.39	36	2057	126	15.63	2	959	32	-0.525450973	-0.036690694	-0.079842998	-0.030331364	-0.048912687	-0.014746778	-7749.716258	-0.907597136	0
ND657.mol2	-9.8	0	-1	148.084792	5	113	195.13	60.69	134.44	5	5	1	22	12	10	14.02	1	0	0	2.42	22.98	22	227	78	9.75	1	183	13	-0.980395366	-0.066205	-0.1615415	-0.05024319	-0.07292438	-0.086760652	-98.03953664	-1.960790733	0
ND658.mol2	-13.23	0	-2.01	226.024239	6	327	256.67	141.94	114.73	4	7	6	25	11	14	18.49	0	0	0	4.03	35.97	24	898	80	11.08	0	327	14	-0.945030772	-0.058535451	-0.093211433	-0.051546464	-0.115317971	-0.040460033	-1353.860713	-2.2050718	0
ND659.mol2	-11.19	0	2.77	397.19026	24	2845	514.51	66.59	447.92	3	4	6	53	23	30	49.23	2	3	15	0.93	116.33	57	14202	192	24.09	5	4206	46	-0.37288584	-0.028164274	-0.167991819	-0.021742192	-0.024974494	-0.003932012	-0.01899753	-0.4661073	0
ND660.mol2	-9.12	0	-0.53	239.163377	12	587	344.99	55.12	289.87	2	4	8	38	21	17	26.01	1	0	0	2.16	48.16	38	1953	136	16.47	1	643	19	-0.536505829	-0.038135434	-0.165468053	-0.026437285	-0.031464446	-0.015537648	-30.90461705	-0.760049925	0
ND661.mol2	-11.87	0	-0.39	461.08459	18	2471	528.42	141.31	387.11	1	10	5	53	24	29	44.61	2	1	5	1.36	110.86	55	11420	202	23.04	3	2964	43	-0.409183587	-0.025735677	-0.083973703	-0.022456236	-0.030653623	-0.004802236	-29.12837136	-0.659240223	0
ND663.mol2	-10.6	0	-0.75	449.08459	17	2289	524.45	141.31	383.14	1	10	6	52	24	28	42.89	2	1	5	1.37	104.48	54	10574	202	22.5	3	2758	40	-0.378517763	-0.023600225	-0.07500175	-0.020208785	-0.027662205	-0.004630187	-59.59973046	-0.623441021	0
ND664.mol2	-6.25	0	-2.14	216.111007	9	354	267.06	77.76	189.3	5	6	2	31	16	15	21.15	1	0	0	2.48	42.85	31	923	108	13.72	1	518	23	-0.416964398	-0.028940988	-0.080432947	-0.023419703	-0.033039968	-0.017667983	-863.356641	-0.694940663	0
ND665.mol2	-13.03	0	3.88	326.151809	20	1231	422.88	58.92	363.96	2	4	3	46	22	24	35.76	2	2	12	1.43	90.88	49	4112	176	20.53	4	2258	41	-0.542962357	-0.039954083	-0.221165929	-0.030815117	-0.03580365	-0.010585781	-0.001717833	-0.651554828	0
ND666.mol2	-7.31	0	0.3	200.061948	8	262	254	42.52	211.48	2	4	3	25	12	13	21.42	0	1	6	2.13	33.51	25	713	84	11.02	1	388	16	-0.562069427	-0.0365232	-0.17184625	-0.028767333	-0.03455127	-0.027888941	-3.662126278	-0.913362819	0
ND667.mol2	-8.73	0	0.62	229.040879	9	412	272.83	79.82	193.01	2	5	4	26	11	15	22.61	0	1	6	2.09	40.85	26	1298	86	11.56	1	580	18	-0.581831559	-0.038104435	-0.109339431	-0.031988687	-0.045217726	-0.021183188	-2.093575045	-0.969719265	0
ND668.mol2	-8.25	0	0.58	242.072513	10	514	306.98	59.59	247.39	2	5	4	30	14	16	24.94	0	1	6	2.17	44.31	30	1765	102	13.15	1	703	19	-0.515441176	-0.034068547	-0.138396691	-0.026865134	-0.033336266	-0.016044862	-2.169197484	-0.824705882	0
ND669.mol2	-10.26	0	1.36	257.072179	11	610	326.99	68.82	258.17	1	5	6	32	15	17	26.35	0	1	6	2.06	48.34	32	2175	110	13.96	1	820	21	-0.603647644	-0.039918789	-0.149113774	-0.031383253	-0.039749041	-0.016822967	-0.447952981	-0.932909995	0
ND671.mol2	-8.9	0	1.41	632.051122	25	5767	674.32	183.69	490.63	3	11	9	64	25	39	60.33	2	3	17	1.08	168.82	68	33745	234	28.81	5	8354	60	-0.228151363	-0.014077822	-0.04843978	-0.013195372	-0.018135669	-0.0015429	-0.346168603	-0.355916126	0
ND672.mol2	-6.54	0	1.07	327.974311	12	781	339.84	101.42	238.42	1	7	2	29	9	20	31.86	1	2	11	1.52	68.22	31	2472	104	13.17	3	1066	31	-0.327104624	-0.019946966	-0.064504954	-0.019250508	-0.027439361	-0.008376559	-0.556822376	-0.545174373	0
ND673.mol2	-7.5	0	3.23	472.193297	27	3838	587.83	125.38	462.45	1	7	6	62	28	34	52.65	2	3	15	1.08	140.78	66	19841	238	27.51	5	5774	56	-0.220457712	-0.015873928	-0.059782758	-0.012751241	-0.016208373	-0.001952987	-0.004413714	-0.277613415	0
ND675.mol2	-8.73	0	3.03	300.073262	16	925	346.77	81.13	265.64	1	5	3	34	13	21	29.75	1	2	11	1.39	71.72	36	3093	124	15.3	3	1314	33	-0.415593971	-0.029084475	-0.107573935	-0.025167902	-0.032854515	-0.009435106	-0.008144952	-0.545467086	0
ND676.mol2	-13.77	0	2.88	414.313395	27	2717	588.17	60.69	527.48	3	3	5	72	42	30	49.18	3	0	0	1.54	116.88	74	12917	282	31.04	3	3798	49	-0.459108782	-0.033243587	-0.226944529	-0.023417147	-0.026111442	-0.005069291	-0.018156697	-0.510120869	0
ND677.mol2	-14.26	0	4.55	704.389748	38	10532	971.67	145.48	826.19	5	13	18	103	52	51	77.42	1	2	12	1.79	248.27	105	59701	368	45.21	3	12530	77	-0.279666818	-0.020248744	-0.098041021	-0.01467886	-0.017263593	-0.001354254	-0.000401986	-0.375342309	0
ND678.mol2	-12.82	0	2.88	414.313395	27	2717	587.96	60.69	527.27	3	3	5	72	42	30	49.18	3	0	0	1.54	116.88	74	12917	282	31.04	3	3798	49	-0.427326458	-0.030942262	-0.211234038	-0.021803854	-0.024313528	-0.004718364	-0.016899779	-0.474807176	0
ND679.mol2	-10.37	0	-0.05	483.194025	24	3364	613.81	127.53	486.28	0	9	4	63	29	34	52.62	3	2	12	1.24	148.74	67	14958	242	27.71	5	6060	64	-0.305000636	-0.021461403	-0.08131437	-0.016894514	-0.021325207	-0.003082646	-11.63535563	-0.432084234	0
ND680.mol2	-11.55	0	2.4	448.118081	21	2828	514.95	81.89	433.06	1	9	4	50	19	31	43.76	2	2	12	1.2	125.84	53	12970	184	22.42	4	4407	52	-0.372644099	-0.025778846	-0.141066883	-0.022433182	-0.026675211	-0.004084854	-0.045989209	-0.55009367	0
ND681.mol2	-12.08	0	1.86	352.064841	16	1266	412.85	62.75	350.1	3	6	3	40	17	23	36.15	1	2	12	1.46	80.73	42	4931	146	17.9	3	2150	36	-0.52511421	-0.034305121	-0.192472141	-0.029254274	-0.034497649	-0.00953999	-0.16671766	-0.754851677	0
ND682.mol2	-11.63	0	3.6	617.229087	33	7344	760.62	143.57	617.05	5	9	13	80	36	44	65.97	1	4	21	1.22	203.42	84	41031	294	35.83	5	8720	68	-0.264229926	-0.018835983	-0.080978733	-0.015285053	-0.01884145	-0.001583077	-0.002920348	-0.352306568	0
ND683.mol2	-10.3	0	2.1	311.064985	14	906	378.59	104.14	274.45	1	5	4	37	17	20	32.95	1	1	6	1.77	63.81	38	3422	134	16.24	2	1243	28	-0.515144149	-0.03312132	-0.098933004	-0.027213828	-0.037540109	-0.011371836	-0.081838709	-0.735920213	0
ND685.mol2	-7.69	0	1.24	280.132411	16	948	332.61	67.08	265.53	2	5	2	37	16	21	30.94	2	1	6	1.37	71.14	39	3284	128	16.74	3	1239	30	-0.366247872	-0.027455607	-0.114657205	-0.023123795	-0.028965485	-0.008113086	-0.442582671	-0.480700333	0
ND686.mol2	-11.87	0	3.61	458.071259	22	2953	479.06	73.72	405.34	4	9	5	48	17	31	44.84	2	2	12	1.14	122.93	51	14149	166	22.02	4	3903	48	-0.382784646	-0.025904974	-0.160964786	-0.024770016	-0.029274989	-0.004018396	-0.002912837	-0.539378364	0
ND687.mol2	-8.54	0	3.43	376.109089	21	2071	419.43	53.49	365.94	3	6	4	44	17	27	40.67	2	2	12	1.25	99.81	47	9359	152	20.21	4	2761	38	-0.316252361	-0.022703024	-0.159633833	-0.020358138	-0.023333917	-0.004123039	-0.00317247	-0.406610178	0
ND688.mol2	-9.89	0	2.93	421.197712	22	2601	530.04	54.13	475.91	2	8	6	56	26	30	41.39	1	2	12	1.57	117.4	58	11558	206	24.75	3	3378	50	-0.32967113	-0.023480977	-0.182710768	-0.018659222	-0.020781521	-0.003802435	-0.011619894	-0.449551541	0
ND689.mol2	-5.22	0	1.59	142.00885	6	84	168.19	79.26	88.93	3	3	0	15	6	9	14.64	0	1	6	2.09	19.53	15	160	42	7.08	1	144	10	-0.580463554	-0.036787651	-0.065911834	-0.031061133	-0.058744765	-0.062192524	-0.134281896	-0.870695331	0
ND690.mol2	-8.46	0	1.99	126.013936	6	60	155.89	59.03	96.86	2	2	0	14	6	8	14	0	1	6	2.28	16.17	14	106	40	6.54	1	106	8	-1.057177753	-0.067114974	-0.143273285	-0.054252499	-0.087315941	-0.140957034	-0.086544207	-1.409570338	0
ND692.mol2	-10.8	0	3.67	401.173942	24	2658	513.35	67.06	446.29	0	6	5	53	23	30	46.86	2	3	16	1.02	119.63	57	12393	196	23.85	5	4535	50	-0.360161421	-0.026933062	-0.161122019	-0.021047711	-0.024210362	-0.004065027	-0.002310034	-0.450201776	0
ND693.mol2	-11.46	0	2.56	403.16444	22	2658	490.49	85.52	404.97	0	8	5	51	21	30	43.72	3	2	12	1.02	119.63	55	12393	188	23	5	4535	50	-0.381856232	-0.028414428	-0.133953309	-0.023355597	-0.028287742	-0.00430989	-0.031551582	-0.520713043	0
ND698.mol2	-6.82	0	-1.05	309.168856	15	1201	411.17	91.35	319.82	5	7	5	45	23	22	32.16	1	1	6	1.58	72.64	46	4843	162	19.92	2	1569	33	-0.31002427	-0.02206087	-0.074663754	-0.016588112	-0.021326165	-0.005679046	-76.52764939	-0.454702262	0
ND699.mol2	-13.77	0	0.81	459.190654	25	3561	561.48	83.69	477.79	1	8	5	59	25	34	48.63	3	2	12	1.17	145.59	63	16952	220	26.41	5	5932	61	-0.405095984	-0.029994651	-0.164574782	-0.024530283	-0.028827023	-0.003867808	-2.133225936	-0.550930539	0
ND702.mol2	-12.22	0	4.56	701.38222	36	10162	966.5	144.62	821.88	5	12	16	104	55	49	75.88	0	2	12	2.07	230.55	105	62860	380	44.98	2	12006	76	-0.249397899	-0.017423449	-0.08450074	-0.012644073	-0.014868955	-0.001202568	-0.00033658	-0.339458251	0
ND704.mol2	-8.33	0	2.46	142.018543	7	84	178.64	20.23	158.41	1	2	0	16	7	9	14.65	0	1	6	2.09	19.53	16	160	50	7.21	1	144	10	-0.925087778	-0.058624669	-0.411556599	-0.046606527	-0.052558488	-0.099116548	-0.028868582	-1.189398572	0
ND705.mol2	-8.9	0	4.1	228.11503	15	516	322.74	40.46	282.28	2	2	2	33	16	17	26.65	0	2	12	1.93	52.29	34	1535	112	14.93	2	828	26	-0.523756307	-0.039032313	-0.220065675	-0.027588329	-0.031542643	-0.017255537	-0.000707259	-0.593590482	0
ND706.mol2	-12.78	0	2.78	441.09139	22	2844	480.24	82.69	397.55	2	8	5	50	20	30	45.03	2	2	11	1.11	115.05	53	14186	182	22.55	4	3844	44	-0.425898308	-0.028966671	-0.154516256	-0.026605342	-0.032139226	-0.004492598	-0.021204458	-0.58077042	0
ND707.mol2	-8.9	0	-0.83	129.042593	5	87	152.98	54.37	98.61	2	4	1	16	7	9	11.51	1	0	0	2.05	19.32	16	173	56	7.05	1	103	8	-0.988655907	-0.068953227	-0.163654647	-0.058163833	-0.090233274	-0.102274749	-60.15720845	-1.779580632	0
ND708.mol2	-14.85	0	3.83	771.27604	40	12865	946.57	195.05	751.52	5	14	14	99	45	54	82.98	3	3	18	1.05	272.82	104	82579	366	44.11	6	15466	90	-0.274995255	-0.019253475	-0.076133011	-0.015687951	-0.019759612	-0.001154275	-0.002196438	-0.371243594	0
ND709.mol2	-4.54	0	1.88	229.017353	9	301	253.28	12.36	240.92	2	5	1	23	9	14	22.27	1	1	6	1.86	38.72	24	778	80	10.34	2	437	17	-0.324619813	-0.019844249	-0.367692345	-0.017943294	-0.018863844	-0.015098596	-0.059910516	-0.504964153	0
ND710.mol2	-13.01	0	3.75	282.125594	18	850	355.97	49.69	306.28	2	3	1	39	18	21	31.39	2	2	12	1.27	75.34	42	2631	150	17.61	4	1632	36	-0.619538458	-0.046115304	-0.261829495	-0.036548888	-0.042478476	-0.015306244	-0.002313596	-0.722794868	0
ND711.mol2	-10.12	0	1.27	303.914603	6	398	290.43	85.04	205.39	2	8	2	22	6	16	26.39	0	1	6	2.86	48.63	22	1001	72	9.77	1	580	25	-0.632622972	-0.033305302	-0.119025959	-0.03485166	-0.049281696	-0.025432079	-0.543581842	-1.686994592	0
ND712.mol2	-9.72	0	0.16	284.964475	6	399	287.09	85.04	202.05	3	8	2	24	8	16	25.53	0	1	6	2.85	48.63	24	1009	78	10.68	1	582	25	-0.60744858	-0.034106628	-0.114289479	-0.033854113	-0.048102832	-0.02435884	-6.724027856	-1.61986288	0
ND713.mol2	-9.82	0	0.47	318.990832	7	624	314.43	85.04	229.39	3	10	3	27	8	19	24.91	0	1	6	2.91	63.67	27	1696	90	11.9	1	888	31	-0.516972022	-0.030792322	-0.115504097	-0.031238967	-0.04281995	-0.015741135	-3.328286024	-1.403209775	0
ND715.mol2	-9.92	0	1.07	160.100048	10	191	227.39	15.79	211.6	2	1	2	24	12	12	20.77	0	2	9	1.77	31.09	25	445	84	10.78	2	298	15	-0.827072055	-0.061991641	-0.62855381	-0.043646883	-0.046903897	-0.051962642	-0.844742984	-0.992486466	0
ND716.mol2	-7.73	0	3.38	561.175598	30	4484	693.23	112.22	581.01	1	7	8	70	31	39	62.89	1	4	24	1.4	182.87	74	18978	258	31.34	5	5853	65	-0.19823485	-0.01377672	-0.068892881	-0.011152372	-0.013306413	-0.001724166	-0.003222884	-0.257705305	0
ND717.mol2	-10.39	0	1.17	517.224657	26	4161	676.44	119.71	556.73	3	9	13	71	35	36	54.88	1	2	12	1.59	150.63	73	19517	262	31.09	3	4867	53	-0.288727932	-0.020096114	-0.086828214	-0.015366042	-0.018670101	-0.002498007	-0.702734542	-0.399777137	0
ND718.mol2	-9.87	0	-0.05	477.193356	23	3292	613.43	123.62	489.81	3	8	12	64	31	33	49.23	1	2	11	1.51	132.65	66	14602	238	28.07	3	3623	46	-0.29913506	-0.020686493	-0.079853236	-0.016092231	-0.020153645	-0.00299862	-11.07595691	-0.429193782	0
ND720.mol2	-6.05	0	1.7	355.069202	18	1628	396.39	132.21	264.18	3	8	5	39	13	26	34.33	1	2	12	1.7	98.98	41	6123	132	17.98	3	2311	44	-0.232517158	-0.017026107	-0.045726088	-0.015251258	-0.022883814	-0.003713419	-0.120622508	-0.335858117	0
ND721.mol2	-8.98	0	2.48	302.127994	17	1224	373.31	42.77	330.54	2	5	4	37	14	23	32.93	2	2	12	1.3	81.2	40	4461	126	17.2	4	1978	32	-0.390551285	-0.029731371	-0.210022903	-0.024062253	-0.027175772	-0.00733879	-0.029744448	-0.528392914	0
ND722.mol2	-11.05	0	2.92	347.185844	19	1733	445.83	66.56	379.27	2	6	6	47	21	26	37.29	3	1	6	1.17	96.19	50	6860	176	21.06	4	2675	38	-0.424809611	-0.031813077	-0.165941254	-0.024774129	-0.029121865	-0.00637337	-0.013279071	-0.581318416	0
ND723.mol2	-11.32	0	2.46	375.099921	19	1950	438.5	66.56	371.94	2	7	6	41	14	27	38.68	2	2	12	1.34	101.23	44	8065	140	18.98	4	3006	40	-0.419388569	-0.030187933	-0.17012457	-0.025823241	-0.030444403	-0.005806919	-0.039262717	-0.595973229	0
ND724.mol2	-10.39	0	0.34	348.181093	18	1661	446.77	93.74	353.03	1	7	5	46	20	26	36.98	3	1	6	1.23	98.18	49	6312	170	20.63	4	2711	41	-0.399777137	-0.029852872	-0.110883353	-0.023265227	-0.029442839	-0.0062578	-4.7510686	-0.577455864	0
ND725.mol2	-8.79	0	-0.2	345.145042	17	1769	420.88	95.24	325.64	3	7	7	41	15	26	35.25	3	1	6	1.14	95.37	44	7160	142	18.89	4	2550	36	-0.33807275	-0.02546724	-0.092292015	-0.020884555	-0.026992665	-0.004968848	-13.93103918	-0.51705244	0
ND726.mol2	-5.11	0	-2.41	364.138284	16	1860	431.89	137.93	293.96	5	9	5	46	20	26	35.78	1	2	11	1.45	94.17	48	8136	164	20.83	3	2577	40	-0.196596485	-0.014037273	-0.037058715	-0.011835209	-0.017388449	-0.002748123	-1313.860017	-0.319469288	0
ND727.mol2	-11.12	0	0.35	290.039498	10	607	335.28	98.63	236.65	1	6	2	32	14	18	28.58	1	1	6	1.83	57.15	33	1886	120	13.95	2	993	28	-0.618008728	-0.038353939	-0.11278675	-0.033178708	-0.047006791	-0.018326453	-4.968978455	-1.11241571	0
ND728.mol2	-11.85	0	3.93	655.336984	37	8988	848.92	114.57	734.35	4	11	14	93	45	48	70.68	2	3	18	1.18	230.31	97	49925	346	41.16	5	10992	74	-0.246970676	-0.018089308	-0.103470302	-0.013964322	-0.016142973	-0.001318936	-0.001392793	-0.320394391	0
ND729.mol2	-8.6	0	-1.13	158.069142	6	148	193.08	69.89	123.19	3	5	1	21	10	11	14.49	1	0	0	2.25	26.67	21	315	72	9.29	1	232	14	-0.781388889	-0.054376697	-0.122982941	-0.044516666	-0.069772528	-0.058076201	-115.9471069	-1.432546296	0
ND732.mol2	-11.46	0	2.87	608.028655	25	5060	646.85	168.18	478.67	3	10	9	62	25	37	57.72	1	3	17	1.25	155.37	65	29080	224	27.8	4	7340	58	-0.309613161	-0.018840702	-0.068115632	-0.017709959	-0.023932327	-0.00226397	-0.015453296	-0.458227478	0
ND734.mol2	-8.63	0	3.21	460.993256	20	2222	476.69	112.07	364.62	3	7	8	44	16	28	43.18	0	3	17	1.43	104.87	46	9836	146	20.18	3	3062	41	-0.308283366	-0.018724643	-0.077022702	-0.018108067	-0.023673782	-0.003884759	-0.005322408	-0.431596713	0
ND735.mol2	-7.08	0	0.12	177.045964	6	176	224.59	93.17	131.42	3	5	4	22	11	11	17.08	0	0	0	3.48	24.27	21	447	70	9.61	0	176	11	-0.643249099	-0.039965554	-0.075944404	-0.031505143	-0.053840664	-0.040203069	-5.36749776	-1.179290015	0
ND736.mol2	-6.41	0	1.3	177.051382	6	186	201.37	25.78	175.59	1	6	1	18	6	12	13	1	0	0	2.55	30.8	18	411	58	7.94	1	285	15	-0.534158073	-0.036203597	-0.248638358	-0.031831439	-0.036504908	-0.034461811	-0.321255848	-1.068316145	0
ND737.mol2	-7.8	0	-0.37	389.115775	17	2100	458.88	94.6	364.28	3	9	5	46	19	27	39.28	2	1	6	1.39	98.27	48	9542	162	20.56	3	2867	38	-0.28905152	-0.020056733	-0.082498848	-0.017007477	-0.021424155	-0.003716377	-18.29527836	-0.459081826	0
ND738.mol2	-7.36	0	3.09	321.122575	17	1498	386.08	67.68	318.4	1	7	4	39	15	24	33.18	2	1	6	1.32	82.72	41	6129	132	17.72	3	2065	32	-0.306806942	-0.022930081	-0.108796788	-0.019072126	-0.023126151	-0.004915465	-0.005985169	-0.433139212	0
ND739.mol2	-8.43	0	1.66	285.147727	16	944	360.74	68.57	292.17	1	4	3	40	19	21	31.65	3	1	5	1.12	72.65	43	3288	160	17.66	4	1429	33	-0.401466765	-0.029566436	-0.122951758	-0.023370855	-0.02885581	-0.008930934	-0.184445852	-0.526925129	0
ND740.mol2	-10.21	0	1.97	583.142247	26	4915	684.57	138.72	545.85	3	12	11	67	28	39	54.89	0	3	17	1.75	173.33	69	22847	238	29.75	3	5822	60	-0.261680664	-0.017500954	-0.073569391	-0.014907965	-0.018696612	-0.002076408	-0.109354395	-0.392520996	0
ND741.mol2	-9.92	0	3.42	606.108168	26	5294	669.51	121.65	547.86	2	13	11	64	24	40	52.7	0	3	17	1.7	179.65	66	25168	226	28.46	3	6227	62	-0.248121617	-0.016374742	-0.081585406	-0.014824072	-0.018115695	-0.001874738	-0.003773328	-0.381725564	0
ND742.mol2	-10.06	0	3.8	582.165842	30	5256	717.04	130.88	586.16	2	9	11	71	31	40	60.63	0	4	23	1.39	180.63	74	24767	252	31.76	4	6555	63	-0.251566893	-0.017284895	-0.076884747	-0.014033632	-0.017167114	-0.001914512	-0.001594827	-0.335422523	0
ND743.mol2	-9.96	0	3.03	582.149443	29	5320	705.61	171.34	534.27	4	10	11	70	30	40	60.53	0	4	23	1.38	179.72	73	25445	244	31.62	4	6683	62	-0.248984614	-0.017107952	-0.058126442	-0.014114574	-0.018641108	-0.001872065	-0.009294638	-0.343427054	0
ND744.mol2	-13.91	0	3.07	547.217463	27	4303	705.05	151.3	553.75	3	9	12	74	37	37	59.03	1	2	12	1.62	160.35	76	19615	272	32.46	3	5178	58	-0.376075372	-0.025428262	-0.091968201	-0.019735889	-0.025128287	-0.003233741	-0.011843406	-0.515362547	0
ND745.mol2	-14.25	0	4.23	567.186163	29	4977	702.18	151.3	550.88	3	9	11	72	33	39	61.34	1	3	18	1.4	173.61	75	23548	260	32.12	4	6294	61	-0.365290221	-0.025117536	-0.094159409	-0.020288699	-0.02586102	-0.002862431	-0.000838885	-0.491252367	0
ND746.mol2	-14.81	0	3.55	588.244012	29	5374	762.2	148.14	614.06	3	10	14	80	40	40	63.43	1	2	12	1.67	177.75	82	25924	294	34.96	3	6330	61	-0.37014601	-0.025169556	-0.09994492	-0.019425138	-0.02411139	-0.002755088	-0.004172853	-0.510546221	0
ND747.mol2	-14.42	0	3.67	553.170512	28	4668	677.67	151.3	526.37	3	9	10	69	31	38	59.5	1	3	18	1.42	167.24	72	21962	248	30.87	4	5947	59	-0.379388116	-0.026062033	-0.095285845	-0.021273995	-0.027389001	-0.003088421	-0.003082246	-0.514883872	0
ND748.mol2	-13.92	0	2.81	532.260708	28	4510	728.58	119.71	608.87	2	8	15	77	40	37	58.14	0	2	12	2.03	155.56	78	21644	280	33.43	2	5296	55	-0.376331561	-0.026160616	-0.116316663	-0.019111515	-0.022869032	-0.003087421	-0.021566137	-0.497295277	0
ND749.mol2	-10.6	0	3.6	441.160994	24	3093	560.08	110.16	449.92	2	7	5	58	27	31	46.81	2	2	12	1.08	122.89	61	15902	218	25.59	4	4911	53	-0.341887011	-0.024024103	-0.096210034	-0.018923185	-0.023556404	-0.003426608	-0.002662222	-0.441604056	0
ND750.mol2	-12.49	0	4.88	607.285778	34	7365	772.62	86.42	686.2	3	10	11	83	39	44	63.08	2	3	18	1.22	202.58	87	40938	312	36.7	5	9622	67	-0.283824179	-0.020564064	-0.144506641	-0.016163527	-0.01819916	-0.001695623	-0.000164627	-0.367301879	0
ND753.mol2	-8.34	0	4.62	629.097653	30	5051	729.93	112.22	617.71	1	9	8	70	29	41	66.76	1	4	24	1.37	198.16	74	21658	258	31.34	5	6564	71	-0.203401939	-0.013256256	-0.074313665	-0.01142504	-0.013500639	-0.001651055	-0.00020005	-0.27798265	0
ND755.mol2	-5.46	0	-1.52	147.016772	4	136	161.65	91.67	69.98	3	6	3	15	5	10	11.43	0	0	0	3.3	20.87	14	330	40	6.78	0	136	9	-0.545642715	-0.037114317	-0.059522495	-0.033754576	-0.077971237	-0.040120788	-180.679284	-1.364106786	0
ND756.mol2	-5.89	0	-2.68	267.096754	10	657	303.34	124.38	178.96	5	8	2	32	13	19	25.33	3	0	0	1.65	63.95	34	1939	116	14.6	3	955	32	-0.310065691	-0.022056607	-0.047364915	-0.01942127	-0.032919357	-0.008966892	-2819.728639	-0.589124814	0
ND757.mol2	-11.63	0	3.09	507.167332	26	4876	614.84	83.6	531.24	2	9	7	62	26	36	52.81	3	2	12	0.94	147.69	66	28665	226	27.85	5	7135	54	-0.322947687	-0.022923631	-0.139068382	-0.018909174	-0.021884867	-0.002384355	-0.009450062	-0.447158336	0
ND759.mol2	-8.33	0	-2.43	195.075625	7	286	228.16	76.69	151.47	4	7	1	23	9	14	17.76	2	0	0	1.99	39.74	24	711	78	10.45	2	557	21	-0.595131086	-0.042710796	-0.108643046	-0.036517511	-0.055006504	-0.029132291	-2242.542443	-1.190262172	0
ND760.mol2	-9.9	0	2.47	356.138559	20	1982	427.76	72.78	354.98	4	6	3	43	16	27	40.92	2	3	16	1.11	103.55	47	8603	154	19.87	5	3351	45	-0.366774834	-0.02780637	-0.136066509	-0.023150646	-0.027897122	-0.004996428	-0.033555467	-0.495146026	0
ND761.mol2	-6.15	0	-2.39	222.073953	8	350	259.21	127.45	131.76	5	7	3	29	14	15	19.06	1	0	0	2.5	42.9	29	891	102	12.93	1	510	23	-0.410017607	-0.027694667	-0.04825629	-0.023726955	-0.046677779	-0.017572183	-1509.710815	-0.768783014	0
ND763.mol2	-9.99	0	3.11	443.133587	19	2941	524.19	62.18	462.01	5	11	10	51	21	30	40.25	0	2	12	1.71	110.99	52	15105	172	22.81	2	3737	43	-0.333159397	-0.022554783	-0.160739497	-0.019067098	-0.021633259	-0.00339843	-0.007758421	-0.526041153	0
ND764.mol2	-6.1	0	2.33	253.121512	15	814	327.2	29.43	297.77	2	4	4	34	15	19	28.7	0	2	12	1.5	57.98	35	3052	110	15.48	2	1210	24	-0.320817891	-0.024081477	-0.207119943	-0.018629401	-0.020470631	-0.007488378	-0.028510982	-0.406369329	0
ND765.mol2	-10.15	0	1.15	647.187225	32	6859	772.3	146.36	625.94	3	11	10	78	33	45	69.39	1	4	24	1.39	221.57	82	33388	282	34.98	5	9104	77	-0.225644406	-0.015689429	-0.069376867	-0.013147738	-0.016221999	-0.00148039	-0.718848027	-0.317312446	0
ND766.mol2	-9.4	0	2.42	591.197396	30	5187	726.54	112.22	614.32	3	9	8	74	33	41	65.2	1	4	24	1.34	195.88	78	22962	270	33.16	5	6836	69	-0.229329309	-0.015904166	-0.083786327	-0.012941478	-0.015305544	-0.001812705	-0.035747314	-0.313416722	0
ND767.mol2	-11.57	0	2.91	613.362805	36	7788	834.26	114.67	719.59	4	9	12	92	47	45	69.04	3	2	12	1.2	208.96	96	43374	348	40.54	5	10287	68	-0.257103393	-0.018862658	-0.100895201	-0.013868162	-0.016078118	-0.001485574	-0.014233782	-0.321379241	0
ND769.mol2	-12.95	0	4.84	459.150429	27	3488	568.84	108.59	460.25	2	6	7	58	25	33	52.92	1	4	21	1.13	135.57	62	17435	212	26.27	5	5099	51	-0.392484526	-0.028208597	-0.119274237	-0.022769125	-0.028141204	-0.0037133	-0.000187213	-0.479703309	0
ND770.mol2	-6.95	0	3.37	389.089937	22	2138	441.44	111.98	329.46	2	7	5	44	15	29	41.1	1	3	16	1.4	118.01	47	8348	154	20.26	4	3248	52	-0.239749294	-0.017869209	-0.06208903	-0.015750112	-0.02110341	-0.003251978	-0.002965892	-0.316033161	0
ND771.mol2	-6.62	0	3.46	403.105587	23	2344	466.51	111.98	354.53	2	7	6	47	17	30	42.94	1	3	16	1.36	123.27	50	9247	166	21.51	4	3501	52	-0.220706656	-0.016425472	-0.059128413	-0.01419305	-0.018675993	-0.002824744	-0.002295814	-0.287878247	0
ND772.mol2	-10.64	0	2.4	528.183378	27	5066	620.58	91.28	529.3	2	9	6	61	22	39	57.22	2	4	21	1.09	179.67	66	25713	218	27.92	6	7941	70	-0.27277249	-0.020140973	-0.116543899	-0.017142233	-0.020098483	-0.002099907	-0.042351147	-0.394004708	0
ND773.mol2	-9.31	0	1.46	209.068808	10	390	267.05	83.12	183.93	1	5	5	26	11	15	20.62	0	1	6	2.19	40.82	26	1109	86	11.6	1	498	17	-0.620569348	-0.044523812	-0.111989175	-0.034856919	-0.050609146	-0.023868052	-0.322761392	-0.930854022	0
ND774.mol2	-4.39	0	-1.56	134.057909	5	82	168.94	69.92	99.02	3	4	0	19	10	9	11.92	1	0	0	2.15	19.67	19	151	68	8.39	1	140	11	-0.488327305	-0.032783935	-0.062856776	-0.026014832	-0.044384425	-0.053596899	-159.5708351	-0.878989149	0
ND776.mol2	-6.19	0	0.35	318.017412	12	764	336.85	87.74	249.11	3	7	2	32	12	20	29.9	2	1	6	1.56	68.81	34	2358	118	14.55	3	1116	34	-0.309285101	-0.019450828	-0.070500365	-0.018363372	-0.024831207	-0.008096469	-2.763051601	-0.515475169	0
ND777.mol2	-11.39	0	2.47	388.082599	19	1761	419.97	72.83	347.14	3	8	4	44	17	27	38.48	2	1	6	1.71	104.59	46	6471	150	19.92	3	2515	45	-0.42170035	-0.029338882	-0.156335431	-0.027111245	-0.032799186	-0.006465593	-0.038580489	-0.599258392	0
ND779.mol2	-9.44	0	4.63	722.231512	36	8880	878.41	133.24	745.17	5	11	14	91	43	48	71.77	1	3	18	1.46	231.29	94	48564	330	40.31	4	10422	76	-0.196681996	-0.01307162	-0.070855117	-0.010747528	-0.012669238	-0.001063146	-0.000221312	-0.262242662	0
ND780.mol2	-4.99	0	1.64	215.105862	12	485	286.86	44.1	242.76	2	4	3	29	13	16	23.53	1	1	6	1.48	45.53	30	1538	98	13.08	2	753	19	-0.311832878	-0.023194747	-0.113136645	-0.017392896	-0.020552505	-0.01028727	-0.114298856	-0.41577717	0
ND781.mol2	-5.37	0	-0.63	219.147058	10	362	309	94.51	214.49	4	5	4	36	21	15	22.48	1	0	0	2.43	42.36	36	963	134	15.61	1	522	23	-0.357899971	-0.024497247	-0.056803508	-0.017373785	-0.025029137	-0.014830109	-22.90091961	-0.536849956	0
ND782.mol2	-6.9	0	-0.52	290.100168	12	872	354.42	149.2	205.22	4	8	10	38	18	20	26.39	0	0	0	4.57	61.38	37	2956	128	16.68	0	872	25	-0.345151806	-0.023795354	-0.046266998	-0.019476994	-0.033637248	-0.007916326	-22.85810095	-0.575253011	0
ND783.mol2	-11.32	0	-0.06	472.222289	26	4353	594.07	124.85	469.22	2	8	6	63	28	35	50.64	3	2	12	1	144.74	67	24314	232	28.2	5	6347	56	-0.323528324	-0.023979155	-0.090696767	-0.019060871	-0.024132585	-0.002601307	-13.0011076	-0.435518898	0
ND785.mol2	-6.28	0	1.63	232.067034	12	464	276.51	54.73	221.78	1	4	2	28	12	16	25.43	1	1	6	1.57	46.42	29	1409	94	12.59	2	636	20	-0.392356329	-0.027051241	-0.114703111	-0.022703343	-0.028305985	-0.013529529	-0.147163682	-0.523141772	0
ND786.mol2	-11.52	0	-2.01	204.111007	8	304	266.12	77.76	188.36	5	6	2	30	16	14	19.58	1	0	0	2.5	38.05	30	798	108	13.15	1	446	20	-0.82272179	-0.056430592	-0.148123779	-0.043281621	-0.061149422	-0.037888503	-1178.639619	-1.439763132	0
ND787.mol2	-13.23	0	3.21	554.02069	23	4217	595.3	133.59	461.71	1	10	6	55	20	35	54.88	1	3	17	1.18	146.15	58	22747	200	24.63	4	5834	55	-0.378012309	-0.023880752	-0.099037584	-0.022224812	-0.028655283	-0.003137404	-0.008157818	-0.575236122	0
ND788.mol2	-11.87	0	2.01	400.199822	22	3020	538.82	87.07	451.75	3	7	12	57	28	29	43.27	0	2	12	1.54	100.66	58	17344	198	25.31	2	3848	36	-0.409183587	-0.029650998	-0.136284874	-0.022022798	-0.026267458	-0.003929246	-0.115962135	-0.539378364	0
ND789.mol2	-11.93	0	4.59	658.282506	36	8942	863.46	119.71	743.75	4	10	14	89	42	47	72.41	0	4	24	1.4	218.6	92	52305	316	39.54	4	11630	72	-0.253803024	-0.018121007	-0.099646998	-0.013815049	-0.016038645	-0.001334013	-0.000306616	-0.331353948	0
ND790.mol2	-10.92	0	0.96	397.061152	15	1582	433.88	130.15	303.73	4	10	3	42	16	26	39.11	2	1	6	1.75	100.19	44	5730	150	18.94	3	2426	45	-0.419954167	-0.02749906	-0.083894033	-0.025165503	-0.035949061	-0.006901902	-1.197223528	-0.727920557	0
ND793.mol2	-11.63	0	3.29	502.304287	28	3863	685.38	93.06	592.32	4	8	3	78	42	36	54.86	1	1	6	2.15	155	79	16595	284	33.9	2	6949	57	-0.322947687	-0.023145565	-0.124931407	-0.016963023	-0.019628101	-0.003009608	-0.005962586	-0.415218455	0
ND794.mol2	-9.03	0	1.09	558.294116	30	4897	709.58	105.2	604.38	2	10	5	82	42	40	59.22	2	0	0	2.28	184.76	83	21356	296	35.54	2	8690	69	-0.225752469	-0.016174447	-0.085837441	-0.012725977	-0.014941095	-0.001844006	-0.733993984	-0.301003292	0
ND795.mol2	-12.82	0	0.57	435.065569	19	2633	481.31	104.39	376.92	1	10	5	47	18	29	41.37	2	2	11	1.12	109.42	50	13157	174	21.04	4	3728	43	-0.442061853	-0.029466349	-0.122806722	-0.026635212	-0.034011975	-0.004868892	-3.450492104	-0.674725986	0
ND796.mol2	-6.98	0	3.31	540.202538	28	4643	691.47	116.78	574.69	3	9	13	71	33	38	57.68	0	3	16	1.76	165.78	73	21524	252	31.49	3	5932	59	-0.183766235	-0.01292685	-0.059797199	-0.010098944	-0.012151102	-0.00150401	-0.003420183	-0.249397033	0
ND797.mol2	-5.4	0	3.17	540.202538	28	5334	693.47	116.78	576.69	3	9	13	71	33	38	57.71	0	3	16	1.5	159.23	73	29803	252	31.45	3	6511	57	-0.142104292	-0.009996182	-0.046240479	-0.007786873	-0.009363719	-0.001012367	-0.003650823	-0.192855825	0
ND798.mol2	-8.32	0	3.05	552.202538	29	4664	692.51	116.78	575.73	3	9	8	72	33	39	58.74	1	3	16	1.49	180.3	75	20902	264	31.91	4	8416	67	-0.213252213	-0.015061206	-0.071217985	-0.012009699	-0.014445723	-0.001783198	-0.007412388	-0.286787459	0
ND799.mol2	-9.08	0	3.3	224.0871	12	432	302.6	76.1	226.5	2	3	6	31	16	15	25.18	0	1	6	1.94	39.49	31	1392	106	13.72	1	540	17	-0.605443093	-0.040527306	-0.119338323	-0.03001205	-0.040095569	-0.02102233	-0.004551605	-0.756803867	0
ND800.mol2	-12.76	0	4.27	318.106751	18	1082	371.38	49.69	321.69	2	5	1	39	16	23	30.84	2	2	12	1.5	86.28	42	3485	150	17.61	4	2018	39	-0.554927378	-0.040122788	-0.256859121	-0.034367305	-0.039675867	-0.011796053	-0.000685431	-0.709073872	0
ND801.mol2	-9.47	0	-1.23	381.110625	14	1590	495.31	168.5	326.81	5	8	10	49	25	24	36.6	0	1	6	2.32	80.7	49	7065	172	21.59	1	1779	36	-0.394414549	-0.024837799	-0.05617774	-0.019111161	-0.028964686	-0.005953427	-160.7548809	-0.676139226	0
ND802.mol2	-9.06	0	3.66	304.094688	16	1079	388.92	96.22	292.7	3	5	4	38	16	22	30.78	0	2	12	1.78	75.59	39	3850	124	17.22	2	1662	36	-0.411605096	-0.029777936	-0.094110498	-0.023283226	-0.030937178	-0.008392319	-0.001981086	-0.565957007	0
ND803.mol2	-11.5	0	3.73	412.178693	26	3106	520.31	53.03	467.28	1	4	4	55	24	31	45.76	2	3	17	0.93	122.75	59	16042	206	24.76	5	4722	50	-0.371028169	-0.027905065	-0.216893706	-0.022105809	-0.024614521	-0.003703114	-0.002141749	-0.44237974	0
ND804.mol2	-8.73	0	3.13	361.088497	20	1759	410.57	87.85	322.72	2	6	4	41	15	26	40.58	2	2	12	1.15	97.17	44	7303	140	18.95	4	3001	41	-0.335672053	-0.024169901	-0.099345172	-0.021256968	-0.027043485	-0.004961611	-0.006469765	-0.436373669	0
ND807.mol2	-9.37	0	3.79	426.126596	20	2540	548.86	130.09	418.77	3	6	10	55	27	28	45.56	0	2	12	1.55	100.24	56	13268	198	24.21	2	3566	40	-0.334677083	-0.02199102	-0.072034425	-0.017073495	-0.022377339	-0.003689354	-0.001519791	-0.468547916	0
ND808.mol2	-11.22	0	1.75	370.063996	16	1562	447.17	130.09	317.08	3	6	7	43	19	24	38.29	0	2	12	1.63	82.02	44	6841	150	19.25	2	2156	34	-0.467311653	-0.030306865	-0.086213234	-0.02508102	-0.035371136	-0.007180205	-0.199442566	-0.70096748	0
ND809.mol2	-8.47	0	3.29	425.07389	21	2073	453.75	59.76	393.99	2	5	4	47	20	27	41.85	2	2	12	1.24	100.45	50	9432	174	21.08	4	3316	41	-0.313837099	-0.019934421	-0.14179387	-0.018674604	-0.021507149	-0.004087603	-0.004345783	-0.403504842	0
ND811.mol2	-11.11	0	1.22	330.078661	15	1093	383.34	87.41	295.93	4	6	3	37	14	23	37.1	0	3	15	1.73	84.44	39	3493	126	16.9	3	1638	38	-0.482933391	-0.033650973	-0.127073195	-0.0289755	-0.037534106	-0.010162368	-0.669291132	-0.740497867	0
ND812.mol2	-7.36	0	2.85	219.125929	13	447	296.63	37.3	259.33	2	3	3	33	17	16	24.54	1	1	6	1.63	46.69	34	1283	122	14.53	2	702	21	-0.460210412	-0.033603356	-0.197409292	-0.024823405	-0.028393809	-0.016472856	-0.010401032	-0.566412815	0
ND814.mol2	-11.96	0	3.61	416.055083	18	2267	457.64	70.32	387.32	2	10	7	41	13	28	34.78	0	2	12	1.73	104.29	42	10299	138	18.46	2	3050	44	-0.427235862	-0.028752453	-0.170116669	-0.02613977	-0.030885583	-0.005276843	-0.002936471	-0.664589119	0
ND815.mol2	-12.64	0	2.69	447.007985	18	1744	433.51	94.11	339.4	2	6	7	39	14	25	38.83	0	2	12	1.6	86.57	40	7812	128	17.78	2	2372	37	-0.505680183	-0.028281384	-0.134332213	-0.029161968	-0.037248098	-0.007248856	-0.02581166	-0.702333587	0
ND816.mol2	-11.73	0	2.72	409.088555	18	2568	469.25	116.14	353.11	2	11	8	43	14	29	34.79	0	2	12	1.82	108.64	44	12375	144	19.37	2	3462	45	-0.404625118	-0.02868359	-0.101034341	-0.025006134	-0.033230802	-0.004569365	-0.022358921	-0.651896023	0
ND817.mol2	-12.08	0	3.8	474.046197	17	3139	487.41	92.35	395.06	2	15	7	42	10	32	32.4	0	2	12	1.98	129.25	43	14871	142	18.83	2	4203	57	-0.377425838	-0.025477742	-0.130781016	-0.024779194	-0.030571627	-0.003847603	-0.001914175	-0.710448637	0
ND819.mol2	-7.05	0	1.03	174.031694	10	216	184.69	54.37	130.32	1	3	0	19	6	13	17.93	1	1	6	1.82	36.4	20	465	62	8.82	2	438	21	-0.542231512	-0.040504172	-0.129648881	-0.03816671	-0.054090007	-0.032634304	-0.657851858	-0.704900966	0
ND820.mol2	-10.91	0	3.29	284.054086	13	716	357.55	90.55	267	1	4	7	34	16	18	30.29	0	1	6	2.25	52.37	34	2660	116	14.88	1	956	23	-0.606269683	-0.038418227	-0.120517441	-0.030521198	-0.040872113	-0.015241417	-0.005596782	-0.83945033	0
ND823.mol2	-10.39	0	0.09	363.180758	19	1713	424.95	69.42	355.53	3	8	1	48	21	27	38	4	1	6	1.27	106.8	52	6113	186	21.51	5	3885	43	-0.384970576	-0.028619924	-0.149729265	-0.024459832	-0.029235804	-0.006067837	-8.448727466	-0.54706345	0
ND826.mol2	-8.25	0	1.85	525.244346	24	4236	711.95	112.22	599.73	3	9	12	74	39	35	57.79	0	2	12	1.89	141.38	75	22117	270	32.06	2	4980	54	-0.235630252	-0.015701376	-0.073490098	-0.011583761	-0.013751286	-0.001946898	-0.116492802	-0.343627451	0
ND827.mol2	-6.84	0	2.42	593.213046	30	6308	755.03	112.22	642.81	3	9	12	76	35	41	65.93	0	4	24	1.2	179.8	79	34677	270	33.91	4	7880	64	-0.166944338	-0.011538381	-0.060993743	-0.009065491	-0.01064812	-0.001085085	-0.026022892	-0.228157262	0
ND828.mol2	-10.86	0	4.03	361.15143	18	1727	431.85	42.77	389.08	1	7	4	44	18	26	34.29	2	2	11	1.17	97.66	47	6964	168	19.59	4	2740	40	-0.417553471	-0.030060494	-0.253831897	-0.025139262	-0.02790272	-0.006286271	-0.001013177	-0.603132792	0
ND832.mol2	-9.44	0	-0.24	222.024517	5	259	259.7	110.13	149.57	1	7	3	23	10	13	20.03	0	1	5	2.15	33.57	23	686	78	10.03	1	295	13	-0.725832263	-0.042498998	-0.08567892	-0.036333536	-0.06308631	-0.036431735	-16.39757481	-1.887163884	0
ND833.mol2	-7.64	0	2.85	365.06009	16	1345	420.79	74.86	345.93	2	7	3	40	16	24	37	1	2	12	1.48	87.45	42	4956	144	17.92	3	1954	39	-0.31821198	-0.020920083	-0.102018268	-0.018149404	-0.022076974	-0.005678132	-0.010787673	-0.47731797	0
ND834.mol2	-3.68	0	0.9	137.084064	8	127	199.86	20.23	179.63	2	2	2	21	11	10	16.1	0	1	6	2.13	22.11	21	296	68	9.41	1	199	10	-0.36816833	-0.026857121	-0.181991265	-0.018421311	-0.020495927	-0.028989632	-0.463496466	-0.460210412	0
ND835.mol2	-11.87	0	0.66	176.094963	10	238	239.66	36.02	203.64	3	2	2	25	12	13	21.33	0	2	9	1.67	35.17	26	578	86	11.32	2	369	17	-0.912794155	-0.067385937	-0.329437091	-0.04951316	-0.058271086	-0.049858504	-2.59606883	-1.186632402	0
ND836.mol2	-4.22	0	1.36	151.099714	9	166	224.21	20.23	203.98	2	2	2	24	13	11	17.95	0	1	6	1.97	25.65	24	408	80	10.66	1	250	11	-0.384046906	-0.027958464	-0.208824319	-0.018841782	-0.020710442	-0.025448891	-0.18440681	-0.469390663	0
ND837.mol2	-4.34	0	1.59	165.115364	10	204	251.9	20.23	231.67	2	2	3	27	15	12	19.71	0	1	6	2.33	29.6	27	502	92	11.87	1	308	15	-0.361540142	-0.026275457	-0.21445782	-0.017223032	-0.01872699	-0.021267067	-0.111516151	-0.43384817	0
ND838.mol2	-4.99	0	3.46	219.162314	14	442	323.61	20.23	303.38	2	2	3	37	21	16	26.36	1	1	6	1.67	46.97	38	1261	140	16.12	2	727	22	-0.311832878	-0.022765438	-0.246630056	-0.015417713	-0.016445797	-0.011288068	-0.001729983	-0.356380432	0
ND842.mol2	-10.71	0	0.4	252.023645	10	473	279.57	87.93	191.64	0	6	3	25	9	16	24.98	2	0	0	1.55	45.89	26	1462	86	11.29	2	644	19	-0.669595003	-0.04250998	-0.121841465	-0.038321422	-0.055904404	-0.022650148	-4.265129152	-1.071352004	0
ND843.mol2	-11.05	0	0.9	258.013284	9	442	285.83	89.41	196.42	1	6	3	26	10	16	25.57	1	1	6	1.69	47.66	27	1292	90	11.61	2	645	22	-0.690315619	-0.042808067	-0.123532601	-0.038642025	-0.056231799	-0.024988801	-1.390489399	-1.227227766	0
ND852.mol2	-6.62	0	3.34	310.068076	14	590	355.05	30.66	324.39	1	3	1	37	19	18	29.67	1	1	6	1.88	56.97	38	1733	138	16.12	2	935	27	-0.367844427	-0.021354019	-0.215955632	-0.01864864	-0.020411232	-0.011222372	-0.003026472	-0.472942835	0
ND853.mol2	-8.88	0	2.88	410.08412	18	1556	462.53	85.03	377.5	2	6	5	48	23	25	38.16	1	1	6	1.82	89.41	49	6005	176	20.97	2	2146	36	-0.355139107	-0.021650382	-0.104415826	-0.019195463	-0.023519146	-0.005705963	-0.011704113	-0.49324876	0
ND861.mol2	-14.57	0	3.68	510.224261	28	4519	635.09	59.9	575.19	0	8	7	66	29	37	51.28	4	2	12	1.11	164.59	71	22935	262	29.13	6	7065	64	-0.39366576	-0.028547512	-0.243165828	-0.022934754	-0.025323168	-0.003223198	-0.003043192	-0.520201183	0
ND870.mol2	-10.8	0	3.79	344.152478	22	1888	421.23	34.14	387.09	2	4	6	46	20	26	40.54	2	2	12	1.06	93.44	49	8427	168	20.76	4	2762	38	-0.41557087	-0.03139551	-0.31648631	-0.025650696	-0.027912999	-0.005722904	-0.00175234	-0.49112921	0
ND862.mol2	-8.92	0	1.3	377.173942	22	1937	483.82	48.3	435.52	2	5	6	51	23	28	43.26	1	3	15	1.46	111.92	54	7336	188	22.75	4	3151	49	-0.318499545	-0.02364423	-0.184637417	-0.018432449	-0.020476642	-0.00460402	-0.446958136	-0.405363057	0
ND865.mol2	-7.77	0	-2.73	200.079707	8	262	238.2	98.74	139.46	4	5	1	26	12	14	18.27	2	0	0	2.19	40.97	27	581	94	11.79	2	424	24	-0.555285976	-0.038854533	-0.078732061	-0.032636455	-0.055743609	-0.02967177	-4174.887149	-0.971750457	0
ND730.mol2	-4.09	0	0.57	127.943185	2	29	117.77	37.3	80.47	1	4	1	8	2	6	9.26	0	0	0	2.99	9.33	7	47	20	3.48	0	29	4	-0.682053393	-0.03198545	-0.109713683	-0.034748411	-0.05085523	-0.141114495	-1.101462267	-2.046160179	0
ND792.mol2	-5.32	0	2.88	238.146999	16	566	342.45	4.93	337.52	1	1	3	36	18	18	32.11	0	3	13	1.74	58.91	38	1621	132	16.02	3	971	30	-0.295790641	-0.022356912	-1.079965829	-0.015547471	-0.015774566	-0.00940677	-0.007018704	-0.332764471	0
ND881.mol2	-10.91	0	5.89	347.163377	21	1756	461.2	55.99	405.21	1	4	4	47	21	26	40.03	1	3	17	1.15	96.7	50	7238	174	20.99	4	2683	40	-0.419725165	-0.031434348	-0.194907203	-0.02366187	-0.026931355	-0.00621461	-1.41E-05	-0.519659728	0
ND886.mol2	-10.26	0	3.94	297.136493	18	1023	390.29	71.12	319.17	2	4	2	41	19	22	32.84	1	2	12	1.66	77.59	43	3426	148	18.42	3	1477	35	-0.466454998	-0.03453635	-0.144291478	-0.026293295	-0.032152176	-0.01003129	-0.001178236	-0.570111664	0
ND879.mol2	-9.7	0	3.01	344.130697	17	1429	444.98	71.2	373.78	3	5	3	44	20	24	40.13	1	2	12	1.4	86.3	46	5744	158	19.62	3	2217	37	-0.403997583	-0.028175173	-0.136178961	-0.021789613	-0.025940238	-0.006785124	-0.009475235	-0.570349529	0
ND882.mol2	-12.08	0	4.13	496.247441	30	4905	644.8	65.92	578.88	2	6	5	69	32	37	57.87	2	4	21	1	159.15	74	27311	264	30.76	6	8012	61	-0.326422347	-0.024337913	-0.183216426	-0.018730811	-0.020863783	-0.002462309	-0.000895327	-0.402587561	0
ND602.mol2	-12.99	0	1.57	658.372383	30	8439	913.83	158.08	755.75	5	13	19	99	54	45	67.97	1	0	0	2.83	198.44	99	51869	366	42.31	1	8563	62	-0.288671634	-0.019730815	-0.082174997	-0.014215142	-0.017188519	-0.001539308	-0.349636387	-0.433007451	0
ND609.mol2	-9.55	0	-3.04	151.048072	4	125	184.45	110.02	74.43	5	6	3	19	9	10	12.24	0	0	0	3.69	21.47	18	275	56	8.57	0	125	12	-0.95487475	-0.063216613	-0.086791015	-0.051768758	-0.12829165	-0.07638998	-10469.99344	-2.387186876	0
ND610.mol2	-6.58	0	-2.92	679.11143	23	8407	774.21	262.6	511.61	6	17	12	75	31	44	62.85	2	2	10	1.16	197.68	78	56187	270	33.46	4	10664	74	-0.149552878	-0.009689613	-0.025058365	-0.008499408	-0.012861998	-0.00078272	-5473.277309	-0.286101159	0
ND611.mol2	-7.74	0	-0.42	338.114772	12	948	424.05	88.67	335.38	2	9	2	44	22	22	31.81	3	0	0	1.84	80.86	46	2928	178	18.88	3	1348	35	-0.351604856	-0.022877755	-0.087237023	-0.018241497	-0.023064306	-0.008159606	-20.34592998	-0.644608903	0
ND612.mol2	-7.77	0	-4.05	254.030387	6	476	283.59	138.78	144.81	5	9	6	27	11	16	20.44	0	0	0	4.18	44.05	26	1432	84	12.02	0	476	17	-0.485875229	-0.030602652	-0.056016743	-0.027412827	-0.053684163	-0.01633194	-87225.75568	-1.295667276	0
ND615.mol2	-6.95	0	-3.33	230.019154	5	296	248.53	146.49	102.04	5	8	2	25	11	14	17.7	1	0	0	2.55	38.58	25	752	86	11.22	1	429	19	-0.496623538	-0.030226742	-0.047462144	-0.027975414	-0.068137295	-0.023488951	-14864.67217	-1.390545908	0
ND616.mol2	-9.85	0	2.76	685.462579	34	10287	978.2	163.11	815.09	8	14	22	111	63	48	72.22	0	0	0	5.54	215.48	110	68107	408	47.43	0	10287	68	-0.205236935	-0.014371861	-0.060397112	-0.010070919	-0.012086239	-0.000957653	-0.017119724	-0.289746261	0
ND617.mol2	-6.35	0	-2.91	290.220557	14	1078	459.05	52.6	406.45	0	6	11	50	30	20	31.27	0	0	0	3.6	57.42	49	4741	184	21.01	0	1078	19	-0.317671641	-0.021891739	-0.120787696	-0.013840394	-0.015631524	-0.005893722	-5164.264086	-0.453816631	0
ND623.mol2	-4.85	0	-4.5	386.028018	10	1460	404.62	202.55	202.07	5	12	6	40	16	24	31.49	2	0	0	1.78	83.97	41	5907	144	17.83	2	1846	33	-0.202068253	-0.012562917	-0.023942918	-0.011985661	-0.023999793	-0.00332167	-153359.0213	-0.484963807	0
ND625.mol2	-4.05	0	2.11	822.405123	43	13890	1029.9	213.3	816.6	6	16	5	117	58	59	85.86	4	1	6	1.41	331.33	121	78198	436	51.28	5	29430	115	-0.068681996	-0.004927301	-0.018997833	-0.003934593	-0.004962329	-0.000291738	-0.031455379	-0.094238087	0
ND630.mol2	-6.41	0	-3.45	564.13217	20	5399	606.67	237.18	369.49	6	16	7	62	24	38	53.44	6	0	0	0.95	165.6	67	31399	232	28.29	6	7135	67	-0.168681497	-0.011362403	-0.027025453	-0.010565706	-0.017347958	-0.001187238	-18065.54393	-0.320494844	0
ND631.mol2	-6	0	-8.99	756.081934	20	10498	785.94	364.83	421.11	9	24	12	76	27	49	62.99	6	0	0	0.93	238.14	81	69348	278	34.6	6	12962	83	-0.122433874	-0.007934669	-0.016443987	-0.007633229	-0.014246301	-0.000571467	-5862699986	-0.299962991	0
ND634.mol2	-8.41	0	5.72	452.267508	27	3755	640.38	81.71	558.67	1	6	13	69	36	33	50.77	1	2	12	1.32	127.96	71	19693	254	30.19	3	4834	48	-0.254816646	-0.018592866	-0.10291212	-0.013131187	-0.015051729	-0.002239401	-1.60E-05	-0.311442567	0
ND636.mol2	-15.8	0	2.44	728.274382	33	10137	941.6	184.9	756.7	2	14	19	98	49	49	73.39	2	2	12	1.35	231.2	101	61625	370	42.51	4	12473	75	-0.322514561	-0.021699532	-0.085468975	-0.016783362	-0.020884384	-0.001558964	-0.057378	-0.478885257	0
ND637.mol2	-7.78	0	5.72	452.267508	27	3755	641.07	81.71	559.36	1	6	13	69	36	33	50.77	1	2	12	1.32	127.96	71	19693	254	30.19	3	4834	48	-0.235774437	-0.017203439	-0.095221594	-0.012136828	-0.013909748	-0.002072052	-1.48E-05	-0.288168757	0
ND643.mol2	-7.57	0	-4.63	386.145101	16	1944	476.17	123.64	352.53	0	6	3	46	18	28	36.18	4	0	0	1.42	113.28	49	7462	172	20.41	4	2946	55	-0.270523908	-0.019616122	-0.061263907	-0.01590749	-0.021486595	-0.003896435	-323119.8833	-0.473416838	0
ND651.mol2	-6.62	0	-4.15	324.035867	9	948	330.07	175.67	154.4	5	11	4	34	13	21	26.17	2	0	0	1.87	70.66	35	3279	120	15.33	2	1263	31	-0.315295223	-0.020433539	-0.037691124	-0.020059986	-0.042883418	-0.006984388	-93526.93147	-0.735688854	0
ND653.mol2	-9.73	0	-3.4	260.100836	10	556	314.45	128.2	186.25	5	7	3	34	16	18	23.33	2	0	0	2.04	58.6	35	1542	122	15.27	2	814	32	-0.540396078	-0.037397532	-0.075874644	-0.030933787	-0.052226198	-0.017494837	-24433.44436	-0.97271294	0
ND655.mol2	-8.66	0	-5.19	244.069536	9	465	274.63	136.04	138.59	5	7	2	29	12	17	21.15	2	0	0	2.19	54.26	30	1214	102	13.24	2	699	30	-0.509665601	-0.035499372	-0.063689468	-0.031549049	-0.062517607	-0.018632936	-1341943.539	-0.96270169	0
ND656.mol2	-9.55	0	-3.21	258.085186	10	569	299.64	136.04	163.6	5	7	3	32	14	18	22.87	2	0	0	2	58.12	33	1624	114	14.48	2	827	30	-0.530485972	-0.036998433	-0.070190734	-0.031867399	-0.058366427	-0.01678163	-15486.25512	-0.95487475	0
ND662.mol2	-8.78	0	-0.53	447.06894	17	2289	501.15	141.31	359.84	1	10	5	50	22	28	42.78	2	1	5	1.37	104.48	52	10574	190	21.82	3	2758	40	-0.313517239	-0.019635635	-0.062122162	-0.017516677	-0.024395517	-0.003835073	-29.7453756	-0.516381335	0
ND670.mol2	-6.53	0	-6	339.046766	9	1077	365.75	181.38	184.37	6	11	5	36	14	22	27.48	2	0	0	1.81	75.78	37	3839	124	16.35	2	1263	33	-0.296867608	-0.019263087	-0.036007759	-0.017856698	-0.035423807	-0.006064148	-6531087.38	-0.725676376	0
ND674.mol2	-6.44	0	-3.48	177.943226	0	88	178.09	143.91	34.18	4	7	2	13	4	9	11.56	0	0	0	3.75	18.75	12	173	34	5.95	0	88	6	-0.715587139	-0.036192916	-0.044752166	-0.036163087	-0.188422594	-0.073185048	-19449.34751	#DIV/0!	0
ND684.mol2	-8.6	0	-3.31	308.00622	6	693	350.32	190.44	159.88	5	10	8	32	14	18	24.02	0	0	0	4.1	52.33	31	2419	104	14.14	0	693	19	-0.477515432	-0.027906182	-0.045133784	-0.024535504	-0.053760807	-0.012402998	-17549.30478	-1.432546296	0
ND691.mol2	-6.47	0	-7.86	586.962076	10	4121	589.29	338.88	250.41	8	20	10	52	17	35	44.8	3	0	0	1.51	146.66	54	21457	180	23.67	3	4899	54	-0.184923285	-0.011026803	-0.019099135	-0.010983243	-0.025846871	-0.001570569	-468877771.3	-0.647231497	0
ND694.mol2	-9.31	0	3.68	445.690063	7	262	262.68	45.35	217.33	2	3	0	16	2	14	26.53	1	1	6	2.19	41.13	17	585	54	7.37	2	425	24	-0.66489573	-0.02088568	-0.205259983	-0.035436806	-0.042831363	-0.035528779	-0.00194483	-1.32979146	0
ND695.mol2	-9.14	0	3.93	461.667219	7	262	272.66	60.37	212.29	2	3	0	16	2	14	29.3	1	1	6	2.19	41.13	17	585	54	7.37	2	425	24	-0.652722175	-0.019793717	-0.151368402	-0.033514672	-0.043045412	-0.034878284	-0.001073634	-1.305444349	0
ND696.mol2	-8.9	0	4.03	429.695149	7	211	247.88	28.68	219.2	1	1	0	15	2	13	26.78	1	1	6	1.87	36.83	16	444	50	6.95	2	352	22	-0.684454089	-0.020707479	-0.31024767	-0.035896011	-0.040592624	-0.042170157	-0.000830401	-1.271129023	0
ND697.mol2	-7.23	0	-3.74	309.142367	12	894	378.29	139.84	238.45	7	9	4	44	23	21	28.29	2	0	0	1.96	71.7	45	2846	166	19.43	2	1374	36	-0.344341476	-0.023391071	-0.051710319	-0.019115417	-0.030325733	-0.008088558	-39738.24026	-0.602597583	0
ND700.mol2	-8.36	0	-4.37	330.107653	14	1446	374.12	118.18	255.94	3	9	6	38	14	24	31.37	2	1	6	1.4	84.4	40	5778	130	17.37	3	1817	33	-0.348127937	-0.025310139	-0.070697838	-0.022332595	-0.032644645	-0.005778057	-195861.9701	-0.59679075	0
ND701.mol2	-11.57	0	5.54	908.468392	50	23427	1201.5	161.34	1040.16	8	16	25	130	64	66	97.45	0	4	24	1.35	345.51	133	181990	464	57.41	4	25695	98	-0.175297768	-0.012735339	-0.07170976	-0.009629341	-0.011122955	-0.00049386	-3.34E-05	-0.231393054	0
ND703.mol2	-12.28	0	6.73	574.111849	28	5277	658.75	95.95	562.8	1	10	8	62	22	40	56.29	0	5	24	1.27	184.76	66	25670	222	27.97	5	7918	68	-0.306924027	-0.021384267	-0.127951653	-0.018636753	-0.021814074	-0.002326504	-2.29E-06	-0.438462896	0
ND714.mol2	-11.06	0	-4.42	457.982685	10	1875	445.93	257.2	188.73	7	16	9	42	14	28	32.73	1	0	0	3.23	110.31	42	6685	140	18.92	1	2365	45	-0.395001742	-0.024149491	-0.043001745	-0.024802208	-0.058602494	-0.005898693	-290908.9228	-1.106004877	0
ND719.mol2	-7.99	0	-2.64	172.988937	2	118	177.75	116.67	61.08	4	7	2	15	5	10	11.48	0	0	0	3.94	22.1	14	245	42	6.76	0	118	12	-0.798530647	-0.046160793	-0.068443529	-0.044924368	-0.130735207	-0.067672089	-3485.712701	-3.992653236	0
ND731.mol2	-7.75	0	-4.12	339.046766	9	1051	352.71	199.52	153.19	6	12	4	36	14	22	27.2	2	0	0	1.85	76.45	37	3640	128	16.2	2	1401	34	-0.352049963	-0.022843749	-0.038818661	-0.021958831	-0.050558778	-0.007369267	-102100.292	-0.860566577	0
ND733.mol2	-10.15	0	5.97	509.087156	23	2818	586.9	112.07	474.83	3	7	7	59	28	31	49.46	1	2	11	1.57	124.4	61	12726	218	26.01	3	4002	48	-0.327548331	-0.019945501	-0.090604071	-0.01730107	-0.021384492	-0.003603264	-1.09E-05	-0.441478186	0
ND751.mol2	-9.76	0	3	783.161994	34	10875	867.44	146.36	721.08	3	17	12	84	31	53	71.62	1	4	24	1.36	277.51	88	59505	306	37.4	5	14600	93	-0.184151893	-0.012462365	-0.06668523	-0.011251557	-0.013535322	-0.000897476	-0.00976005	-0.287060303	0
ND752.mol2	-8.74	0	5.52	812.968885	30	5195	753.83	112.22	641.61	1	7	8	70	29	41	72.97	1	4	24	1.34	195.71	74	23022	258	31.34	5	6844	69	-0.213231031	-0.01075376	-0.077904761	-0.011597406	-0.013625835	-0.001682863	-2.64E-05	-0.291415742	0
ND754.mol2	-4.91	0	-4.09	469.215926	19	2939	566.81	209.76	357.05	10	13	5	67	35	32	43.14	3	0	0	1.59	133.49	69	13023	258	29.57	3	4555	62	-0.153549827	-0.010471926	-0.02342484	-0.008668856	-0.013761643	-0.001671859	-60450.4184	-0.258610236	0
ND758.mol2	-3.46	0	-8.78	807.300837	31	13968	920.64	388.29	532.35	17	24	12	108	53	55	71.2	5	0	0	1.12	283.57	112	97732	412	48.1	5	21758	109	-0.062937457	-0.004287819	-0.008914883	-0.00375995	-0.006502414	-0.000247821	-2085796228	-0.111663229	0
ND762.mol2	-5.73	0	-6.59	718.216773	27	8254	821.33	369.58	451.75	13	22	15	91	42	49	61.85	3	0	0	1.97	255.47	93	40542	332	40.62	3	11878	96	-0.116941797	-0.007978299	-0.015504486	-0.00697667	-0.012684334	-0.000694227	-22292862.84	-0.212227706	0
ND768.mol2	-12.76	0	5.7	487.181729	29	4229	616.68	108.59	508.09	2	6	7	64	29	35	56.61	1	4	21	1.04	146.02	68	22817	236	28.77	5	6343	56	-0.364666563	-0.026198293	-0.117536879	-0.020696844	-0.025120214	-0.003018049	-2.55E-05	-0.440114817	0
ND775.mol2	-5.57	0	-1.79	139.977944	2	66	146.88	100.05	46.83	2	5	2	12	4	8	10.65	0	0	0	3.39	15.17	11	127	34	5.29	0	66	5	-0.69629911	-0.03979479	-0.055676091	-0.037924788	-0.118949239	-0.084399892	-343.4676409	-2.78519644	0
ND778.mol2	-11.57	0	5.17	708.252248	36	8580	882.27	126.52	755.75	5	10	15	92	45	47	71.82	1	3	18	1.45	222	95	47335	336	40.65	4	10087	73	-0.246162823	-0.016335497	-0.091445247	-0.013113506	-0.015308836	-0.001348444	-7.82E-05	-0.321379241	0
ND784.mol2	-9.31	0	-5.54	538.014135	11	3372	565.72	290.8	274.92	8	19	8	52	19	33	41.85	3	0	0	1.48	136.99	54	16170	184	23.47	3	4187	53	-0.282076976	-0.017301665	-0.032010111	-0.016454324	-0.033859087	-0.00276054	-3227613.919	-0.846230929	0
ND791.mol2	-9.17	0	-0.75	142.074228	6	117	183.44	49.66	133.78	2	4	1	20	10	10	13.8	1	0	0	2.32	22.72	20	245	70	8.73	1	186	11	-0.916849783	-0.064533153	-0.184625409	-0.049980908	-0.068534144	-0.078363229	-51.55825217	-1.528082971	0
ND805.mol2	-9.03	0	6.58	396.158626	24	2809	503.2	79.84	423.36	2	5	5	50	20	30	45.75	0	4	23	1.13	115.83	53	13870	170	22.91	4	4373	46	-0.301003292	-0.022794149	-0.113102439	-0.017945347	-0.021329598	-0.003214702	-2.38E-06	-0.376254115	0
ND806.mol2	-12.04	0	1.3	386.05891	16	1720	461.31	139.32	321.99	3	6	8	44	19	25	37.78	0	2	12	1.61	86.82	45	7495	152	19.73	2	2284	34	-0.481470152	-0.031178542	-0.086396453	-0.026092549	-0.037382384	-0.006998113	-0.603266734	-0.752297112	0
ND810.mol2	-7.1	0	-4.41	425.05015	11	1925	461.88	205.97	255.91	5	13	6	44	17	27	35.76	3	0	0	1.54	102.71	46	8008	158	19.83	3	2463	42	-0.263065892	-0.01671045	-0.034484532	-0.015377975	-0.027754988	-0.003689755	-182569.534	-0.645707189	0
ND813.mol2	-7.75	0	-5.05	638.01595	16	5566	642.36	318.3	324.06	4	23	7	58	16	42	49.89	5	0	0	1.33	205.31	62	25420	214	26.33	5	7946	76	-0.184407124	-0.01213935	-0.024332702	-0.012057256	-0.023900201	-0.001391502	-869014.4223	-0.484068699	0
ND818.mol2	-11.46	0	2.25	441.11477	19	3128	518.36	109.42	408.94	3	12	8	49	18	31	37.94	0	2	12	1.7	119.03	50	16043	166	21.86	2	4202	47	-0.369538289	-0.025969856	-0.104694635	-0.022099867	-0.028013124	-0.003662304	-0.064420062	-0.602930892	0
ND821.mol2	-4.22	0	-8.45	809.316487	31	14124	936.89	388.29	548.6	17	24	12	110	55	55	71.46	5	0	0	1.1	282.68	114	100180	424	48.83	5	22004	109	-0.076809381	-0.005219857	-0.010879796	-0.004509084	-0.007700539	-0.000299102	-1190630369	-0.136274709	0
ND822.mol2	-9.29	0	6.71	829.398539	47	17871	1053.47	126.17	927.3	7	13	21	115	55	60	92.13	1	4	24	1.14	298.68	119	123821	408	51.3	5	21459	84	-0.154818579	-0.01119982	-0.073623799	-0.008817636	-0.010017378	-0.000519787	-1.81E-06	-0.197640739	0
ND824.mol2	-8.85	0	-3.84	193.052112	5	205	219.28	82.83	136.45	5	7	3	23	11	12	18.22	1	0	0	2.3	29.58	23	504	78	10.28	1	224	13	-0.737845074	-0.045863994	-0.106895338	-0.040378242	-0.06488927	-0.043190931	-61255.68887	-1.770828178	0
ND825.mol2	-8.56	0	-3.84	193.052112	5	205	218.02	82.83	135.19	5	7	3	23	11	12	18.22	1	0	0	2.3	29.58	23	504	78	10.28	1	224	13	-0.713303429	-0.0443385	-0.103339867	-0.039260807	-0.063315638	-0.041754347	-59218.24845	-1.711928229	0
ND829.mol2	-8.54	0	5.37	313.110279	21	1205	391.35	53.09	338.26	2	2	3	39	15	24	40.4	0	4	21	1.46	90.92	42	3860	134	18.11	4	1939	40	-0.355783906	-0.027270947	-0.160836574	-0.021818867	-0.025243345	-0.007086152	-3.64E-05	-0.406610178	0
ND830.mol2	-8.3	0	3.12	490.210387	28	4442	623.47	111.9	511.57	5	8	12	66	30	36	52.6	0	3	18	1.47	147.81	68	22649	228	29.77	3	5333	51	-0.230417412	-0.016921361	-0.074128926	-0.013304613	-0.016214842	-0.001867408	-0.006292421	-0.296250959	0
ND831.mol2	-8.41	0	2.89	529.221286	30	5517	663.14	127.69	535.45	6	8	12	70	31	39	57.79	0	4	21	1.25	167.62	73	29740	246	31.68	4	6650	58	-0.21574329	-0.015898809	-0.06589387	-0.012688103	-0.015713864	-0.001525102	-0.010839317	-0.280466277	0
ND839.mol2	-8.9	0	-0.36	769.517408	35	13642	1067.14	152.08	915.06	11	19	29	121	67	54	79.87	0	0	0	5.98	254.28	120	91723	436	51.99	0	13642	75	-0.164775984	-0.011562965	-0.058508043	-0.008338084	-0.009723847	-0.000652243	-20.38391853	-0.254225805	0
ND840.mol2	-12.88	0	-0.25	542.231139	26	5445	693.87	127.15	566.72	2	10	9	72	34	38	56.25	2	1	6	1.49	159	74	31413	262	31.47	3	6656	55	-0.339005575	-0.023757787	-0.101315075	-0.018565743	-0.022731176	-0.002365879	-22.90817208	-0.495469686	0
ND841.mol2	-10.76	0	-4.68	309.001469	5	759	343.44	193.68	149.76	5	11	8	31	13	18	23.42	0	0	0	3.72	50.33	30	2926	98	13.76	0	759	18	-0.597634633	-0.034813502	-0.055542252	-0.03132257	-0.071831086	-0.014173153	-514882.655	-2.151484678	0
ND844.mol2	-10.32	0	5.13	574.247915	33	5714	734.6	119.99	614.61	5	8	12	77	35	42	63.35	0	4	23	1.63	198.74	80	26675	272	34.62	4	7271	68	-0.24561228	-0.017963872	-0.085971462	-0.01404263	-0.016784165	-0.001805341	-7.65E-05	-0.312597448	0
ND845.mol2	-6.64	0	2.36	497.232599	27	4261	643.53	112.65	530.88	4	8	12	68	32	36	52.12	1	2	12	1.58	150.59	70	20790	242	30.25	3	5210	53	-0.184520688	-0.013359431	-0.058967996	-0.010322354	-0.012512705	-0.001558964	-0.028996633	-0.246027583	0
ND846.mol2	-9.94	0	1.76	527.243164	28	4816	678.41	132.88	545.53	5	9	13	72	34	38	54.6	1	2	12	1.72	164.41	74	23650	256	32.06	3	5847	58	-0.261567816	-0.018851979	-0.074801151	-0.014651283	-0.018220037	-0.002063866	-0.172730051	-0.354984893	0
ND847.mol2	-10.33	0	2.76	515.223178	27	4634	650.85	112.65	538.2	4	9	12	68	31	37	52.46	1	2	12	1.53	156.27	70	23303	242	30.25	3	5714	55	-0.279098008	-0.020043016	-0.091670007	-0.015866369	-0.01918734	-0.002228448	-0.01794562	-0.38246764	0
ND848.mol2	-10.77	0	3.79	516.262422	31	5165	673.86	99.76	574.1	4	6	11	74	36	38	58.47	1	3	17	1.31	163.05	77	28205	270	32.92	4	6807	62	-0.283454077	-0.020863914	-0.107971681	-0.015984411	-0.018761984	-0.002085432	-0.001746893	-0.347459836	0
ND849.mol2	-10.7	0	5.5	576.243579	33	5733	730.05	99.76	630.29	4	8	12	76	34	42	62.34	0	4	23	1.63	198.25	79	26821	270	34.08	4	7356	67	-0.254784746	-0.018570201	-0.107267034	-0.014657844	-0.016977835	-0.001866555	-3.38E-05	-0.324271495	0
ND850.mol2	-10.34	0	4.34	637.225799	33	7122	788.64	142.28	646.36	5	10	13	81	36	45	68.68	0	4	23	1.5	217.15	84	36285	288	36.23	4	9214	73	-0.229777551	-0.016226571	-0.07267353	-0.013111166	-0.015997261	-0.001451838	-0.000472629	-0.313333024	0
ND851.mol2	-9.57	0	3.72	655.216378	33	7338	797.65	142.28	655.37	5	11	13	81	35	46	67.94	0	4	23	1.52	226.97	84	36655	288	36.23	4	9506	76	-0.208147514	-0.014613166	-0.067295373	-0.012003743	-0.014609741	-0.001304822	-0.001824438	-0.29014502	0
ND854.mol2	-8.64	0	2.41	479.141969	22	2704	562.34	87.62	474.72	1	7	5	60	30	30	45.98	2	1	6	1.51	115.37	62	12532	230	25.97	3	3712	45	-0.288155835	-0.018041991	-0.09866098	-0.015372684	-0.01821005	-0.003196995	-0.033631689	-0.392939775	0
ND855.mol2	-8.32	0	1.24	418.112183	15	2300	508.5	132.91	375.59	3	9	13	52	26	26	37.44	0	0	0	3.77	83.4	51	12494	178	22.43	0	2300	29	-0.31987832	-0.019891399	-0.062574948	-0.016355627	-0.022143391	-0.003616016	-0.478583977	-0.554455755	0
ND856.mol2	-8.82	0	2.4	491.28964	28	3949	645.9	64.8	581.1	4	8	8	73	37	36	54.85	2	2	12	1.34	157.9	76	17948	276	32.15	4	5123	63	-0.245104264	-0.01796039	-0.136169036	-0.013661176	-0.01518457	-0.002234427	-0.035127995	-0.315134054	0
ND857.mol2	-9.42	0	-3.08	460.137632	16	2911	538.66	182.34	356.32	5	13	6	55	24	31	42.35	3	0	0	1.51	123.8	57	13760	202	24.38	3	3569	51	-0.303759739	-0.020464642	-0.051642821	-0.017481439	-0.026427234	-0.003234817	-11321.18544	-0.588534494	0
ND858.mol2	-8.21	0	-3.15	459.153617	16	2911	542.68	162.11	380.57	5	13	6	56	25	31	43.19	3	0	0	1.51	123.8	58	13760	206	24.76	3	3569	51	-0.264800795	-0.017878166	-0.050637374	-0.015126455	-0.021569815	-0.002819933	-11595.27301	-0.513051541	0
ND859.mol2	-7.6	0	-3.54	445.137967	15	2661	513.22	162.11	351.11	5	13	6	53	23	30	41.37	3	0	0	1.55	117.78	55	12310	194	23.51	3	3289	49	-0.253207149	-0.017064854	-0.046858395	-0.014801088	-0.021634857	-0.002854647	-26338.87484	-0.506414299	0
ND860.mol2	-6.44	0	-5.95	443.024329	10	2115	459.3	271.27	188.03	8	14	6	43	15	28	34.83	3	0	0	1.5	108.54	45	8949	152	19.62	3	2720	44	-0.230121804	-0.014544146	-0.023752757	-0.014028762	-0.034267992	-0.00304653	-5742695.66	-0.644341051	0
ND863.mol2	-11.46	0	1.53	425.217538	21	2645	551.64	99.09	452.55	3	8	7	58	27	31	45.28	3	1	5	1.31	126.89	61	10937	216	25.71	4	3693	48	-0.369538289	-0.026940768	-0.115608911	-0.0207666	-0.025313638	-0.004331073	-0.33808129	-0.545508903	0
ND864.mol2	-11.81	0	3.83	670.384269	38	9512	886.57	114.99	771.58	5	11	13	99	50	49	75.01	3	2	12	1.16	238.43	103	54001	376	43.48	5	12982	77	-0.24101755	-0.017616553	-0.102703365	-0.013320843	-0.015306073	-0.001241575	-0.001746806	-0.310785789	0
ND866.mol2	-6.67	0	-2.73	200.079707	8	262	238.15	98.74	139.41	4	5	1	26	12	14	18.27	2	0	0	2.19	40.97	27	581	94	11.79	2	424	24	-0.476078788	-0.033312239	-0.06750155	-0.027986996	-0.047809361	-0.025439325	-3579.372254	-0.833137879	0
ND867.mol2	-6.51	0	1.88	287.209658	15	986	411.69	80.92	330.77	5	5	9	49	29	20	31.4	1	0	0	2.21	60.56	49	4019	182	21.17	1	1245	28	-0.32530885	-0.022653058	-0.080402583	-0.015803583	-0.019669792	-0.006598557	-0.085768117	-0.433745133	0
ND868.mol2	-4.48	0	-0.41	345.072763	13	1344	384.12	131.61	252.51	6	10	4	39	16	23	31.13	1	1	6	1.75	77.57	40	5480	132	17.73	2	1888	35	-0.194770527	-0.012981964	-0.034037855	-0.011662299	-0.017740771	-0.003333127	-11.51465886	-0.34459401	0
ND869.mol2	-6.28	0	-3.86	626.076638	20	4820	719.04	274.15	444.89	6	16	12	68	29	39	56.87	2	1	6	1.82	178.04	70	22410	238	30.38	3	5922	67	-0.160966699	-0.010027049	-0.022898783	-0.00873067	-0.014110682	-0.001302428	-45477.92543	-0.313885063	0
ND871.mol2	-11.4	0	3.71	470.231791	28	4403	611.52	69.85	541.67	2	7	7	65	30	35	53.48	3	2	12	0.99	142.56	69	24695	244	28.93	5	6741	54	-0.325692083	-0.02424171	-0.163195747	-0.018640801	-0.02104459	-0.002588967	-0.002222671	-0.407115104	0
ND872.mol2	-9.28	0	3.79	489.264094	30	4583	631.19	70.26	560.93	1	7	4	68	31	37	61.18	5	2	12	0.93	163.91	74	23551	264	30.55	7	8096	64	-0.250851877	-0.018970367	-0.132102469	-0.014704795	-0.016546663	-0.002025206	-0.001505286	-0.309383982	0
ND873.mol2	-10.71	0	3.68	371.086114	16	1364	434.73	94.27	340.46	1	6	4	45	21	24	38.22	2	1	6	1.49	87.22	47	5171	176	19.55	3	1906	39	-0.446396669	-0.028870711	-0.113647184	-0.024644078	-0.031467779	-0.007854487	-0.002238372	-0.669595003	0
ND874.mol2	-6.35	0	-0.71	266.126657	13	754	338.8	77.76	261.04	5	6	5	37	18	19	27.26	1	1	6	1.61	59.4	38	2544	132	16.58	2	954	27	-0.334391202	-0.023873718	-0.081705669	-0.018752753	-0.024338924	-0.008426303	-32.58430354	-0.488725602	0
ND875.mol2	-8.18	0	-0.57	280.142307	14	846	366.62	91.35	275.27	4	6	5	40	20	20	29.09	1	1	6	1.86	64.81	41	2863	144	17.79	2	1059	31	-0.409232036	-0.029216011	-0.089596505	-0.022324589	-0.029733137	-0.009674516	-30.40882364	-0.584617194	0
ND876.mol2	-14.44	0	2.46	550.234887	27	4846	722.41	130.33	592.08	2	10	12	76	38	38	57.48	1	2	12	1.68	163.18	78	23746	280	33.16	3	5863	59	-0.379976492	-0.026241714	-0.110788818	-0.019987413	-0.024387087	-0.002979593	-0.050065704	-0.534781729	0
ND877.mol2	-11.23	0	1.37	464.210678	23	3554	588.66	124.01	464.65	3	9	7	61	28	33	49.7	4	1	6	1.1	132.35	65	17644	230	27.14	5	5370	47	-0.340164746	-0.024181772	-0.090520415	-0.019069474	-0.024158908	-0.003158536	-0.478854135	-0.488062462	0
ND878.mol2	-7.99	0	1.67	186.008372	8	205	212.32	57.53	154.79	2	4	2	19	7	12	17.54	0	1	6	2.3	29.69	19	510	58	8.69	1	307	14	-0.665442206	-0.042929823	-0.138802476	-0.03760977	-0.051588	-0.038952714	-0.170722825	-0.998163309	0
ND880.mol2	-13.29	0	3.21	467.184506	28	4261	583.74	88.52	495.22	3	7	8	60	25	35	53.66	2	3	18	1.02	144.94	64	22908	216	27.32	5	6581	57	-0.379795683	-0.028453103	-0.150167746	-0.022771866	-0.02684231	-0.003119655	-0.008196304	-0.474744604	0
ND883.mol2	-8.6	0	1.91	332.162374	19	1002	398.31	83.83	314.48	2	5	1	48	24	24	34.23	5	0	0	1.47	101.24	52	2692	210	20.99	5	1781	59	-0.358136574	-0.025876735	-0.102532241	-0.021579367	-0.027331715	-0.008578122	-0.105745018	-0.452383041	0
ND884.mol2	-8.03	0	-11.41	659.861371	6	3300	628.58	459.42	169.16	12	24	12	54	18	36	45.61	1	0	0	3.94	165.66	54	11784	180	24.47	1	4272	51	-0.223033606	-0.012168025	-0.01747684	-0.012773569	-0.04746518	-0.002433094	-2.06E+12	-1.338201636	0
ND885.mol2	-9.14	0	1.41	219.053158	11	417	260.77	82.69	178.08	3	4	1	25	9	16	21.69	0	2	11	1.77	48.24	26	1118	78	11.72	2	602	23	-0.571131903	-0.041716406	-0.110510466	-0.035042798	-0.051314636	-0.021913934	-0.35551375	-0.830737313	0
ND887.mol2	-11.87	0	2.26	514.316858	29	5130	718.04	66.42	651.62	3	8	9	76	38	38	58.3	3	2	12	1.17	164.3	80	27512	284	33.53	5	7904	61	-0.312271685	-0.023072011	-0.178655887	-0.016525993	-0.018210497	-0.002313124	-0.065210301	-0.409183587	0
ND888.mol2	-11.05	0	-2.45	334.083472	12	1069	407.96	155.13	252.83	4	9	7	40	18	22	31.41	0	1	6	2.76	73.93	40	3679	134	17.74	1	1324	33	-0.502454708	-0.03308755	-0.071256389	-0.027095802	-0.043721092	-0.010340508	-3115.441501	-0.921166965	0
ND889.mol2	-11.22	0	-1.37	290.057257	10	740	345.11	121.31	223.8	4	8	5	33	14	19	27.08	0	1	6	2.41	59.14	33	2459	108	14.72	1	950	28	-0.59075965	-0.038697302	-0.09252686	-0.032524219	-0.050153858	-0.015168153	-263.1264011	-1.122443336	0
ND890.mol2	-11.77	0	1.15	306.067428	14	1040	368.15	91.85	276.3	3	6	4	35	14	21	32.87	0	2	12	1.68	68.15	36	4021	116	15.86	2	1526	30	-0.560393775	-0.038449924	-0.12812487	-0.031965963	-0.042592361	-0.011315644	-0.833129663	-0.840590663	0
ND891.mol2	-10.1	0	-1.53	292.05292	10	708	340.32	125.67	214.65	3	8	5	32	13	19	26.12	0	1	6	2.54	59.81	32	2207	106	14.24	1	888	28	-0.531528008	-0.03457946	-0.080361519	-0.029675106	-0.047048834	-0.01426417	-342.1998024	-1.009903214	0
ND892.mol2	-9.8	0	-0.63	248.026706	8	473	277.95	91.85	186.1	3	7	3	25	9	16	21.8	0	1	6	2.37	45.37	25	1460	80	11.22	1	617	21	-0.612690184	-0.039524143	-0.106728829	-0.035269088	-0.052676211	-0.020725249	-41.81777341	-1.225380368	0
ND893.mol2	-9.84	0	-0.79	230.036128	8	392	270.03	91.85	178.18	3	6	3	25	10	15	22.02	0	1	6	2.19	41.16	25	1144	80	11.22	1	500	19	-0.656040676	-0.042778542	-0.107137835	-0.036442655	-0.055228478	-0.025103597	-60.67671028	-1.230076268	0
ND894.mol2	-5.76	0	-2.2	176.079707	6	247	235.07	83.12	151.95	2	6	6	24	12	12	16.32	0	0	0	3.2	26.92	23	739	80	10.37	0	247	11	-0.479921044	-0.032707077	-0.069286003	-0.024499309	-0.037900971	-0.023316002	-912.748315	-0.959842088	0
ND895.mol2	-10.47	0	2.81	452.23246	27	4027	591.58	93.77	497.81	2	5	5	62	28	34	55.22	3	3	18	0.88	140.59	67	22373	234	27.85	6	6569	55	-0.308038611	-0.023159135	-0.111691509	-0.017703967	-0.021038775	-0.002600773	-0.016221241	-0.387900473	0
ND896.mol2	-9.04	0	0.14	527.179146	27	4100	619.58	159.82	459.76	5	11	4	67	29	38	52.29	3	2	12	1.48	182.48	71	17274	254	29.92	5	8110	81	-0.237896203	-0.017147977	-0.056563983	-0.014590619	-0.019662554	-0.002204892	-6.548941437	-0.334816878	0
[truncated: 1 more columns]
